# Supplementary material for: 4-Amino-3,5-dichloro­benzene­sulfonamide
Source: Acta Crystallogr Sect E Struct Rep Online. 2010 Oct 20;66(Pt 11):o2838. doi: 10.1107/S1600536810040584 (PMC3009245; doi:10.1107/S1600536810040584)
Supplement: Supplementary file 2 [file e-66-o2838-Isup2.hkl]

# 
# h,k,l, Fc-squared, Fo-squared, sigma(Fo-squared) and status flag 
# 
data_I
_shelx_title ' y2719 in P2(1)/c' 
_shelx_refln_list_code          4 
_shelx_F_calc_maximum      201.09 
_exptl_crystal_F_000       488.00 
_reflns_d_resolution_high  0.7704 
 
loop_ 
 _symmetry_equiv_pos_as_xyz 
 'x, y, z' 
 '-x, y+1/2, -z+1/2' 
 '-x, -y, -z' 
 'x, -y-1/2, z-1/2' 
 
_cell_length_a     8.9544 
_cell_length_b    13.3866 
_cell_length_c     7.5673 
_cell_angle_alpha  90.000 
_cell_angle_beta   95.809 
_cell_angle_gamma  90.000 
 
_shelx_F_squared_multiplier     1.000 
 
loop_ 
 _refln_index_h 
 _refln_index_k 
 _refln_index_l 
 _refln_F_squared_calc 
 _refln_F_squared_meas 
 _refln_F_squared_sigma 
 _refln_observed_status 
   2   0   0      921.31      868.89      4.85 o 
   3   0   0     6564.25     7069.98     29.63 o 
   4   0   0     4166.60     4310.26     20.75 o 
   5   0   0     3967.15     4141.16     33.44 o 
   6   0   0       37.66       35.12      4.11 o 
   7   0   0     5920.91     5958.48    117.02 o 
   8   0   0     1881.41     1891.63     24.58 o 
   2   1   0     4866.09     5201.83     25.75 o 
   3   1   0      962.38      873.25      4.70 o 
   4   1   0        0.78        8.67      0.99 o 
   5   1   0       95.71      103.20      2.23 o 
   6   1   0       16.93       14.02      1.80 o 
   7   1   0     1006.18     1003.33     10.80 o 
   8   1   0      796.74      746.94      8.69 o 
   9   1   0      444.07      456.75     14.25 o 
   0   2   0     2353.98     2501.24     16.63 o 
   1   2   0       23.03       25.48      1.82 o 
   2   2   0     1558.12     1454.38      6.49 o 
   3   2   0      715.95      761.93      4.35 o 
   4   2   0     5734.14     6366.20     35.39 o 
   5   2   0       86.31       92.15      2.66 o 
   6   2   0      798.56      798.05      8.24 o 
   7   2   0     1033.63      986.18     13.33 o 
   8   2   0      592.30      573.30      9.83 o 
   9   2   0       17.36       13.94      5.13 o 
   1   3   0       68.92       52.98      2.75 o 
   2   3   0      397.84      376.85      3.19 o 
   3   3   0     5101.15     5620.75     20.35 o 
   4   3   0     2384.87     2680.30     12.01 o 
   5   3   0       15.27       23.18      2.55 o 
   6   3   0       33.81       34.90      2.70 o 
   7   3   0        3.51        3.04      0.93 o 
   8   3   0       11.81       15.86      5.07 o 
   9   3   0        2.95        3.93      3.67 o 
   0   4   0     5995.62     5830.71     27.56 o 
   1   4   0      638.07      688.75      5.67 o 
   2   4   0    13266.60    14137.63     35.74 o 
   3   4   0     3873.30     4039.65     18.13 o 
   4   4   0      607.10      737.96      5.93 o 
   5   4   0     2549.22     2521.25     14.46 o 
   6   4   0     1293.22     1267.35     10.71 o 
   7   4   0     3134.40     3180.62     34.70 o 
   8   4   0        0.45        1.79      2.81 o 
   9   4   0      693.87      692.39     14.37 o 
   1   5   0       66.00       89.39      2.17 o 
   2   5   0      106.16       80.40      2.65 o 
   3   5   0     1065.78     1087.48     13.06 o 
   4   5   0     1599.89     1639.42     14.78 o 
   5   5   0      284.61      258.50      5.21 o 
   6   5   0      101.26       97.99      2.92 o 
   7   5   0      254.75      267.34     13.71 o 
   8   5   0       62.23       86.17     21.00 o 
   9   5   0      346.28      334.21     12.42 o 
  10   5   0      728.76      726.55     24.18 o 
   0   6   0     8185.11     9022.20     72.59 o 
   1   6   0       93.77      115.64      2.97 o 
   2   6   0      404.07      445.88      5.50 o 
   3   6   0        0.02        2.41      1.16 o 
   4   6   0     1244.70     1256.49     17.55 o 
   5   6   0     1218.72     1144.79     14.84 o 
   6   6   0     2707.75     2754.40     27.70 o 
   7   6   0     1562.63     1416.25     24.21 o 
   8   6   0      416.75      379.48     11.99 o 
   9   6   0       18.63       19.88      7.66 o 
  10   6   0       43.42       33.03     10.12 o 
   1   7   0     2104.86     2327.52     18.42 o 
   2   7   0       12.69       17.66      2.63 o 
   3   7   0      278.72      276.40      4.69 o 
   4   7   0      225.90      209.69      4.16 o 
   5   7   0      370.96      333.40      5.53 o 
   6   7   0       48.36       53.03      3.33 o 
   7   7   0      138.25      120.93      9.37 o 
   8   7   0        4.84        7.93      3.86 o 
   9   7   0      320.54      308.08     12.46 o 
  10   7   0        5.24        5.09      3.62 o 
   0   8   0     2805.09     2614.20     24.43 o 
   1   8   0     1267.99     1249.73     15.66 o 
   2   8   0      171.29      161.68      5.91 o 
   3   8   0     3356.73     3395.70     45.35 o 
   4   8   0     4499.26     4385.53     38.86 o 
   5   8   0      826.96      826.50     13.70 o 
   6   8   0        0.21        2.59      1.28 o 
   7   8   0      236.64      263.69     21.50 o 
   8   8   0      933.36      929.75     20.93 o 
   9   8   0     1018.28     1014.13     56.66 o 
  10   8   0        1.71        3.20      3.55 o 
   1   9   0        8.55        7.28      2.34 o 
   2   9   0      113.51      122.10      6.44 o 
   3   9   0     3169.03     3239.88     43.30 o 
   4   9   0      731.06      691.46     12.66 o 
   5   9   0      539.07      523.30     11.68 o 
   6   9   0       30.13       35.40      5.42 o 
   7   9   0       40.98       35.55      8.72 o 
   8   9   0      364.73      386.72     14.83 o 
   9   9   0      502.41      526.79     34.78 o 
   0  10   0       81.46       86.42     17.25 o 
   1  10   0      344.83      325.16      7.49 o 
   2  10   0     2468.63     2456.42     26.21 o 
   3  10   0      112.65      109.12      8.10 o 
   4  10   0      280.93      282.68      9.07 o 
   5  10   0      138.24      144.94      7.29 o 
   6  10   0        3.77        9.87      3.96 o 
   7  10   0     1032.16     1101.50     22.76 o 
   8  10   0      791.84      905.38     67.58 o 
   9  10   0      195.07      199.12     14.20 o 
   1  11   0      773.47      704.71     11.57 o 
   2  11   0       42.44       41.29      6.50 o 
   3  11   0      561.08      540.80     11.86 o 
   4  11   0     1948.32     2001.55     33.80 o 
   5  11   0      923.32      926.15     13.26 o 
   6  11   0      124.95      135.22     23.95 o 
   7  11   0      150.06      148.01     27.10 o 
   8  11   0       96.28       87.38     19.25 o 
   0  12   0       14.07        5.34      3.37 o 
   1  12   0      911.17      898.67     18.49 o 
   2  12   0      830.03      833.16     13.30 o 
   3  12   0      390.27      398.73     10.11 o 
   4  12   0       40.24       40.72      9.26 o 
   5  12   0      171.40      167.86      9.68 o 
   6  12   0     1693.19     1723.71     39.37 o 
   7  12   0      146.87      159.30     25.70 o 
   8  12   0      150.74      135.67     27.89 o 
   1  13   0      159.38      164.66     12.66 o 
   2  13   0       36.06       34.77      5.99 o 
   3  13   0       97.20       97.21     16.94 o 
   4  13   0       42.22       41.53      9.86 o 
   5  13   0      424.65      416.03     16.77 o 
   6  13   0        0.77        4.94      3.66 o 
   7  13   0        9.49        7.50      4.31 o 
   0  14   0     2660.64     2679.79     41.22 o 
   1  14   0       86.51       84.24     14.14 o 
   2  14   0        8.67        7.51      2.66 o 
   3  14   0        0.46        2.59      2.04 o 
   4  14   0      856.56      896.67     18.38 o 
   5  14   0      103.71      101.07     17.96 o 
   6  14   0      363.82      372.61     21.00 o 
   1  15   0      176.03      171.45     10.54 o 
   2  15   0      152.13      134.13     10.92 o 
   3  15   0     1529.47     1634.03     24.25 o 
   4  15   0      288.28      270.38     25.05 o 
   5  15   0       59.57       51.37     17.44 o 
   0  16   0       37.74       31.87     11.67 o 
   1  16   0      672.71      708.09     14.46 o 
   2  16   0        1.06        4.20      3.04 o 
   3  16   0        2.53        4.46      3.25 o 
   4  16   0      424.49      430.50     16.13 o 
   1  17   0      831.31      862.67     17.99 o 
   2  17   0       26.15       19.22      5.50 o 
  -9   1   1      355.47      372.63     15.37 o 
  -8   1   1     1167.46     1210.10     12.49 o 
  -7   1   1        3.31        4.86      0.96 o 
  -6   1   1     2403.16     2407.80     22.52 o 
  -5   1   1       32.42       40.49      2.98 o 
  -4   1   1      433.76      402.41      3.40 o 
  -3   1   1      346.20      348.28      2.74 o 
  -2   1   1     8424.93     9277.69     66.56 o 
  -1   1   1      949.82      924.07      4.31 o 
   0   1   1       14.24       14.61      1.91 o 
   1   1   1     2742.66     2764.61     11.23 o 
   2   1   1     3138.56     3220.66     16.20 o 
   3   1   1     2554.75     2692.56     16.06 o 
   4   1   1     4467.16     4522.95     17.10 o 
   5   1   1      292.18      279.30      3.48 o 
   6   1   1      119.42      105.57      4.17 o 
   7   1   1     1387.33     1355.27     19.70 o 
   8   1   1     1135.74     1106.62     22.32 o 
   9   1   1       11.08       14.60      7.73 o 
  -9   2   1       25.33       25.77      8.05 o 
  -8   2   1      935.32      897.79     13.39 o 
  -7   2   1       96.09       96.75      2.66 o 
  -6   2   1     1607.20     1595.77     12.98 o 
  -5   2   1        0.15        0.76      1.19 o 
  -4   2   1     2065.89     2032.60     14.98 o 
  -3   2   1       25.29       38.79      3.25 o 
  -2   2   1     3253.54     3335.87     17.13 o 
  -1   2   1      104.91      122.70      2.22 o 
   0   2   1      115.12      109.64      1.96 o 
   1   2   1    13505.66    14932.17     32.30 o 
   2   2   1     3061.20     2995.52     12.01 o 
   3   2   1     8158.10     8355.40     31.52 o 
   4   2   1      150.92      155.58      3.17 o 
   5   2   1     1524.09     1521.91     11.03 o 
   6   2   1     1294.07     1263.75     22.26 o 
   7   2   1        4.94        4.97      1.94 o 
   8   2   1      752.38      754.13     11.70 o 
   9   2   1       22.88       17.75      8.64 o 
  -9   3   1      831.34      828.49     27.29 o 
  -8   3   1      110.11       88.36      6.80 o 
  -7   3   1      829.09      839.02     12.33 o 
  -6   3   1      983.32      974.84     20.19 o 
  -5   3   1       20.72       27.24      4.38 o 
  -4   3   1     1656.32     1614.48     16.92 o 
  -3   3   1       89.29       98.58      3.59 o 
  -2   3   1      163.00      167.29      2.77 o 
  -1   3   1     4200.05     4255.52     19.65 o 
   0   3   1    10978.18    11725.11     43.35 o 
   1   3   1       13.38       10.16      1.39 o 
   2   3   1     2765.64     2863.99     13.71 o 
   3   3   1      102.38       87.45      3.12 o 
   4   3   1      215.07      201.58      3.76 o 
   5   3   1     1294.06     1236.04     10.31 o 
   6   3   1     1615.46     1594.98     30.80 o 
   7   3   1      290.99      271.00      6.54 o 
   8   3   1       17.94       21.94      4.85 o 
   9   3   1       35.98       24.61      7.50 o 
 -10   4   1      318.81      323.92     15.24 o 
  -9   4   1       15.83       17.99      6.44 o 
  -8   4   1        2.98        5.34      3.80 o 
  -7   4   1       39.54       40.88      7.67 o 
  -6   4   1       49.01       44.20      7.91 o 
  -5   4   1       67.93       64.67      9.63 o 
  -4   4   1      824.89      800.58     14.18 o 
  -3   4   1     3157.66     3369.66     24.81 o 
  -2   4   1      354.57      357.00      3.86 o 
  -1   4   1       20.23       28.95      3.17 o 
   0   4   1      162.38      140.05      2.59 o 
   1   4   1      141.05      170.83      2.55 o 
   2   4   1      102.37       81.03      2.43 o 
   3   4   1        1.25        2.09      0.78 o 
   4   4   1      100.23      114.42      4.29 o 
   5   4   1       61.66       75.39      7.55 o 
   6   4   1        0.68        2.22      1.53 o 
   7   4   1       91.79       79.71      8.89 o 
   8   4   1      161.29      158.07     10.34 o 
   9   4   1      525.23      515.77     13.97 o 
  10   4   1      112.45       89.86     21.07 o 
 -10   5   1      182.58      166.64     12.83 o 
  -9   5   1       13.15       18.71      5.77 o 
  -8   5   1     1030.58     1005.87     18.16 o 
  -7   5   1        5.04        7.51      2.70 o 
  -6   5   1       82.08       81.52      5.50 o 
  -5   5   1      226.96      217.75      9.08 o 
  -4   5   1     1930.79     1915.36     10.60 o 
  -3   5   1      252.80      235.69      4.95 o 
  -2   5   1     1554.21     1621.09     13.48 o 
  -1   5   1      100.31      120.28      3.39 o 
   0   5   1     3055.66     3075.75     16.45 o 
   1   5   1        4.91        5.85      1.32 o 
   2   5   1      118.09      100.79      3.34 o 
   3   5   1       21.94       41.14      4.26 o 
   4   5   1      181.71      148.86      3.20 o 
   5   5   1      947.37      990.09     11.78 o 
   6   5   1      400.30      431.91      7.45 o 
   7   5   1      382.09      353.91      9.34 o 
   8   5   1      920.22      852.37     25.41 o 
   9   5   1      424.04      390.12     16.21 o 
  10   5   1      195.44      205.42     14.94 o 
 -10   6   1       73.73       41.36     15.74 o 
  -9   6   1     1088.40     1073.98     21.53 o 
  -8   6   1      144.54      131.23      9.08 o 
  -7   6   1       19.83       13.43      2.95 o 
  -6   6   1     1147.19     1169.06     19.31 o 
  -5   6   1       52.86       45.82      5.37 o 
  -4   6   1     1907.70     1872.00     16.26 o 
  -3   6   1       98.78      103.78      3.63 o 
  -2   6   1     1645.06     1732.93     21.45 o 
  -1   6   1      329.35      272.57      5.49 o 
   0   6   1     2834.53     3010.87     16.23 o 
   1   6   1      529.49      498.30      6.12 o 
   2   6   1        8.21        7.78      1.67 o 
   3   6   1     4436.18     4572.09     21.32 o 
   4   6   1      116.96       97.22      4.06 o 
   5   6   1       39.24       36.72      5.10 o 
   6   6   1     1289.76     1272.41     46.59 o 
   7   6   1      125.40      121.45      9.08 o 
   8   6   1     1175.98     1189.68     21.08 o 
   9   6   1      153.87      148.38      9.86 o 
  10   6   1      323.57      307.85     16.02 o 
 -10   7   1       99.98       90.23     16.43 o 
  -9   7   1      800.32      814.20     21.05 o 
  -8   7   1     1767.32     1810.16     26.53 o 
  -7   7   1     1182.47     1238.51     22.01 o 
  -6   7   1       62.55       63.46     11.06 o 
  -5   7   1      115.15      114.60      3.46 o 
  -4   7   1      207.18      202.95      4.61 o 
  -3   7   1      266.99      249.82      5.21 o 
  -2   7   1     2531.95     2580.09     20.08 o 
  -1   7   1      175.41      213.99      5.67 o 
   0   7   1      639.34      669.64     13.61 o 
   1   7   1      694.51      714.34      9.05 o 
   2   7   1     2328.26     2445.67     23.82 o 
   3   7   1      526.13      510.10      8.73 o 
   4   7   1     1895.84     1963.09     22.63 o 
   5   7   1      118.07      115.05      6.97 o 
   6   7   1       72.69       51.71      9.74 o 
   7   7   1      203.83      213.79     11.87 o 
   8   7   1      298.49      288.22     13.94 o 
   9   7   1       94.62       74.34     15.51 o 
  10   7   1      551.51      555.59     25.82 o 
 -10   8   1      127.29      108.18     10.08 o 
  -9   8   1        7.23        6.83      3.27 o 
  -8   8   1      244.71      246.61     10.09 o 
  -7   8   1       94.39       96.10     16.45 o 
  -6   8   1      289.30      293.83     14.56 o 
  -5   8   1     3172.65     3255.71     37.55 o 
  -4   8   1     1526.39     1489.08     16.23 o 
  -3   8   1       76.35       76.49      6.02 o 
  -2   8   1        5.88        7.24      4.99 o 
  -1   8   1      386.89      416.37      7.39 o 
   0   8   1      225.45      213.12      6.06 o 
   1   8   1      708.08      682.59     14.52 o 
   2   8   1      631.21      625.83     11.50 o 
   3   8   1      739.06      717.99      9.25 o 
   4   8   1     1896.73     1894.66     26.48 o 
   5   8   1      312.49      280.64      5.75 o 
   6   8   1      306.38      289.31      8.05 o 
   7   8   1     1047.49     1054.85     21.64 o 
   8   8   1      238.88      249.97     11.92 o 
   9   8   1       75.65       49.95     14.87 o 
  10   8   1      522.75      521.61     41.84 o 
  -9   9   1        0.07        1.84      3.50 o 
  -8   9   1        0.00        3.53      3.84 o 
  -7   9   1      319.42      293.01     29.21 o 
  -6   9   1     1136.05     1138.64     23.36 o 
  -5   9   1      709.57      696.54     12.74 o 
  -4   9   1     2663.08     2558.40     70.56 o 
  -3   9   1     1007.65     1037.12     18.32 o 
  -2   9   1       99.00      100.82      9.38 o 
  -1   9   1      436.28      443.57      8.33 o 
   0   9   1      318.20      313.36      8.02 o 
   1   9   1       10.87       17.24      3.72 o 
   2   9   1      936.62      915.79     13.34 o 
   3   9   1      249.87      256.14      7.10 o 
   4   9   1      123.55      126.75      8.82 o 
   5   9   1      319.63      310.91     10.12 o 
   6   9   1     2024.24     2055.94     19.40 o 
   7   9   1        1.92        4.57      4.81 o 
   8   9   1        6.73        1.92      3.93 o 
   9   9   1       24.76       22.37      9.91 o 
  -9  10   1        0.78        5.05      3.16 o 
  -8  10   1      737.45      726.20     20.31 o 
  -7  10   1      574.23      569.98     15.29 o 
  -6  10   1      471.36      479.38     15.50 o 
  -5  10   1      158.75      162.52      6.08 o 
  -4  10   1       20.11       27.68      5.13 o 
  -3  10   1     1985.15     2006.21     26.09 o 
  -2  10   1     1626.43     1695.28     23.22 o 
  -1  10   1        1.12        3.76      2.04 o 
   0  10   1      485.92      513.80     10.70 o 
   1  10   1     1870.46     1952.07     23.12 o 
   2  10   1     2309.69     2316.72     23.63 o 
   3  10   1      600.33      557.19     10.52 o 
   4  10   1     1285.71     1293.25     19.60 o 
   5  10   1     1138.43     1209.52     19.02 o 
   6  10   1      444.84      484.62     12.56 o 
   7  10   1      289.87      281.46     15.84 o 
   8  10   1       39.39       33.82     12.19 o 
   9  10   1      788.32      818.08     20.79 o 
  -8  11   1      131.28       82.11     26.87 o 
  -7  11   1      143.13      143.29     25.32 o 
  -6  11   1      151.79      151.89     18.23 o 
  -5  11   1      199.64      199.59     12.40 o 
  -4  11   1       75.71       82.84     14.40 o 
  -3  11   1        7.67       15.64      4.13 o 
  -2  11   1       72.67       78.02     15.52 o 
  -1  11   1      810.76      720.78     13.24 o 
   0  11   1     2026.38     1960.94     38.08 o 
   1  11   1       13.85       14.27      3.23 o 
   2  11   1      188.33      182.30      9.65 o 
   3  11   1       38.42       37.36      5.97 o 
   4  11   1       33.66       28.59      5.68 o 
   5  11   1      296.06      331.35     11.45 o 
   6  11   1      717.31      725.87     18.05 o 
   7  11   1      187.36      184.87     30.73 o 
   8  11   1        6.64        4.78      4.54 o 
  -8  12   1       97.11       76.33     23.39 o 
  -7  12   1      582.59      609.16     34.46 o 
  -6  12   1      133.26      130.91     22.77 o 
  -5  12   1       80.10       74.20     17.98 o 
  -4  12   1      419.75      373.36     18.31 o 
  -3  12   1      730.95      714.73     15.31 o 
  -2  12   1       24.06       25.05      5.24 o 
  -1  12   1     1358.26     1253.03     16.06 o 
   0  12   1      495.67      463.27     10.22 o 
   1  12   1      108.69      129.57      8.59 o 
   2  12   1      468.86      475.07      9.78 o 
   3  12   1      528.93      549.10     10.65 o 
   4  12   1       84.73       88.07      7.44 o 
   5  12   1       16.96       19.74      5.30 o 
   6  12   1      244.57      258.09     12.08 o 
   7  12   1      196.01      205.98     13.89 o 
   8  12   1      378.39      378.63     21.05 o 
  -7  13   1      148.80      138.65     19.67 o 
  -6  13   1        0.10        5.65      4.74 o 
  -5  13   1        3.27        5.34      3.37 o 
  -4  13   1      264.14      276.29     14.27 o 
  -3  13   1      530.18      553.32     13.73 o 
  -2  13   1     1433.96     1468.88     18.57 o 
  -1  13   1     1272.31     1219.83     18.95 o 
   0  13   1       46.05       36.88      6.31 o 
   1  13   1      300.49      286.89      8.37 o 
   2  13   1        7.10       14.49      3.32 o 
   3  13   1      110.57      136.52      9.24 o 
   4  13   1      855.67      850.81     14.87 o 
   5  13   1        2.31        6.61      3.67 o 
   6  13   1      503.08      502.85     19.86 o 
   7  13   1      614.23      645.98     25.16 o 
  -6  14   1      201.66      186.99     28.76 o 
  -5  14   1     1691.90     1815.54     33.17 o 
  -4  14   1        8.91        4.90      3.51 o 
  -3  14   1      407.52      413.03     14.44 o 
  -2  14   1       77.85       76.11     16.30 o 
  -1  14   1      957.65     1032.54     17.64 o 
   0  14   1     1097.21     1132.69     15.85 o 
   1  14   1       13.65       15.82      3.73 o 
   2  14   1      480.52      479.04     12.16 o 
   3  14   1      662.75      670.32     17.15 o 
   4  14   1      980.59     1008.31     20.79 o 
   5  14   1       52.36       49.62     19.26 o 
   6  14   1       74.57       64.71     16.68 o 
  -5  15   1       74.54       58.02     21.14 o 
  -4  15   1        0.02       -0.31      4.86 o 
  -3  15   1       93.39       73.47     15.75 o 
  -2  15   1      456.69      453.12     13.73 o 
  -1  15   1      162.07      157.30     11.53 o 
   0  15   1      236.51      224.52     11.67 o 
   1  15   1        0.01        5.88      2.63 o 
   2  15   1      527.59      519.49     11.60 o 
   3  15   1        8.14        9.72      3.55 o 
   4  15   1      176.46      157.80      8.87 o 
   5  15   1       27.81       33.25     12.26 o 
  -4  16   1       32.27       34.30     10.46 o 
  -3  16   1      355.22      380.60     12.48 o 
  -2  16   1        0.30        5.26      3.40 o 
  -1  16   1       29.99       22.96      5.36 o 
   0  16   1       65.02       50.57     10.43 o 
   1  16   1      492.80      505.54     11.73 o 
   2  16   1       36.89       27.53      8.26 o 
   3  16   1      116.43      105.05      8.97 o 
   4  16   1      101.45       81.07     21.63 o 
  -2  17   1        2.14        3.92      3.09 o 
  -1  17   1      411.97      453.93     14.60 o 
   0  17   1      346.41      383.81     13.66 o 
   1  17   1      107.63      122.22     13.23 o 
  -9   0   2     1243.18     1304.26     26.00 o 
  -8   0   2      390.13      399.68      8.84 o 
  -7   0   2       33.57       22.63      4.64 o 
  -6   0   2     2302.74     2287.43     37.93 o 
  -5   0   2     2434.88     2338.04     13.56 o 
  -4   0   2       60.18       56.42      5.04 o 
  -3   0   2     1386.16     1274.21      9.54 o 
  -2   0   2    11586.25    12971.79     54.79 o 
  -1   0   2    40437.01    42599.47    433.52 o 
   0   0   2     2449.70     2570.41     19.18 o 
   1   0   2        7.17       38.15      6.70 o 
   2   0   2    13082.47    14121.35    191.60 o 
   3   0   2      901.52      884.49      9.20 o 
   4   0   2     3901.12     4023.10     52.12 o 
   5   0   2     1318.06     1293.08     23.21 o 
   6   0   2    16616.61    17067.91    275.96 o 
   7   0   2      268.76      278.19     12.44 o 
   8   0   2      157.63      160.51     38.39 o 
   9   0   2      699.13      680.82     22.46 o 
  -9   1   2       14.93        8.12      6.43 o 
  -8   1   2     2566.58     2690.22     27.85 o 
  -7   1   2        3.59        1.93      0.81 o 
  -6   1   2     1117.75     1147.54      9.58 o 
  -5   1   2       19.79       19.13      2.08 o 
  -4   1   2      810.64      755.58      5.75 o 
  -3   1   2       46.06       44.58      3.70 o 
  -2   1   2     1593.36     1724.18      9.44 o 
  -1   1   2    20918.86    22878.06    189.90 o 
   0   1   2      953.88      980.97      8.82 o 
   1   1   2     2556.34     2547.38     20.28 o 
   2   1   2      123.71      162.35      4.73 o 
   3   1   2      443.85      370.95      4.79 o 
   4   1   2       79.88       91.86      4.31 o 
   5   1   2        5.39        7.42      1.62 o 
   6   1   2     1328.67     1327.19     13.55 o 
   7   1   2      293.75      302.34     17.86 o 
   8   1   2     1403.66     1420.75     24.24 o 
   9   1   2       54.52       33.52     12.64 o 
 -10   2   2       35.11       21.68     17.40 o 
  -9   2   2        3.03        5.37      2.70 o 
  -8   2   2      843.59      849.67     13.35 o 
  -7   2   2       18.14       16.02      3.52 o 
  -6   2   2      186.67      186.81      4.85 o 
  -5   2   2     2291.51     2498.70     14.81 o 
  -4   2   2     1866.54     1896.93      9.64 o 
  -3   2   2     2316.23     2317.41     19.30 o 
  -2   2   2     3298.11     3354.71     14.59 o 
  -1   2   2     3250.85     3579.87     22.28 o 
   0   2   2      175.15      148.28      3.83 o 
   1   2   2      503.12      495.22      8.60 o 
   2   2   2     2780.18     2997.23     13.72 o 
   3   2   2      223.13      202.56      3.66 o 
   4   2   2      841.71      859.87     12.51 o 
   5   2   2      730.59      722.90      9.12 o 
   6   2   2      127.46      114.44      8.54 o 
   7   2   2      846.62      846.86     18.68 o 
   8   2   2       41.93       32.51     10.76 o 
   9   2   2      712.13      679.44     26.00 o 
 -10   3   2        0.07        3.89      4.53 o 
  -9   3   2      469.43      476.09     15.14 o 
  -8   3   2       58.12       63.98      5.90 o 
  -7   3   2       36.25       42.43      8.08 o 
  -6   3   2       31.77       27.94      5.27 o 
  -5   3   2     1065.75     1124.81     13.36 o 
  -4   3   2       76.60       81.46      4.60 o 
  -3   3   2     2129.08     2220.79     17.82 o 
  -2   3   2       25.59       30.86      3.24 o 
  -1   3   2       89.35       70.31      2.92 o 
   0   3   2      876.30      907.41     16.51 o 
   1   3   2      652.72      679.44      6.77 o 
   2   3   2     1673.57     1775.42     13.76 o 
   3   3   2     8192.34     9153.62     56.94 o 
   4   3   2      511.94      558.16     10.75 o 
   5   3   2      152.58      165.46      8.75 o 
   6   3   2     1024.61     1052.29     17.31 o 
   7   3   2       26.06       30.71      9.23 o 
   8   3   2      429.56      450.04     31.52 o 
   9   3   2        0.83        5.40      3.89 o 
  10   3   2      389.87      407.60     21.25 o 
 -10   4   2      244.45      271.15     14.64 o 
  -9   4   2       28.18       24.00     11.54 o 
  -8   4   2     4205.44     4640.63     31.57 o 
  -7   4   2      217.16      189.60      8.19 o 
  -6   4   2        9.88        9.64      3.32 o 
  -5   4   2     4519.82     4803.72     29.43 o 
  -4   4   2      816.86      758.82     12.96 o 
  -3   4   2     3134.05     3013.74     20.89 o 
  -2   4   2      310.68      344.39      5.79 o 
  -1   4   2     1777.91     1676.43     12.88 o 
   0   4   2     1630.32     1493.49     14.46 o 
   1   4   2     8576.64     8924.91     54.47 o 
   2   4   2     1337.51     1423.95     16.24 o 
   3   4   2      128.51      122.63      2.82 o 
   4   4   2     7734.72     7812.86     79.00 o 
   5   4   2      287.55      251.69     12.07 o 
   6   4   2      568.14      545.10     10.63 o 
   7   4   2      138.14      142.69      6.24 o 
   8   4   2      631.23      654.01     14.32 o 
   9   4   2     1868.38     1991.60     40.20 o 
  10   4   2       56.72       48.45     33.64 o 
 -10   5   2       27.03       15.33     11.18 o 
  -9   5   2       11.79        5.84      5.17 o 
  -8   5   2     1172.13     1137.92     21.06 o 
  -7   5   2      138.02      137.14      8.49 o 
  -6   5   2     2617.09     2601.96     30.31 o 
  -5   5   2      748.91      728.13     15.01 o 
  -4   5   2     2658.17     2780.06     13.39 o 
  -3   5   2      211.49      188.20      4.51 o 
  -2   5   2      339.35      333.21      5.42 o 
  -1   5   2      902.26      847.80     10.05 o 
   0   5   2      636.98      743.44     14.54 o 
   1   5   2     2553.93     2412.22     18.41 o 
   2   5   2      316.80      332.65      4.79 o 
   3   5   2     3659.30     4082.65     27.33 o 
   4   5   2       61.67       57.38      4.49 o 
   5   5   2        0.20        1.17      2.13 o 
   6   5   2     1993.83     1984.52     24.88 o 
   7   5   2       15.44        6.45      2.32 o 
   8   5   2      340.71      335.68     15.47 o 
   9   5   2        0.01        3.33      8.33 o 
  10   5   2      793.09      849.71     34.16 o 
 -10   6   2      818.01      887.76     25.82 o 
  -9   6   2       16.20        7.17      5.31 o 
  -8   6   2      137.35      125.85      9.55 o 
  -7   6   2      811.61      847.35     13.68 o 
  -6   6   2     1165.96     1197.47     34.85 o 
  -5   6   2      779.49      752.13     16.55 o 
  -4   6   2     1701.68     1717.31     25.39 o 
  -3   6   2      232.48      221.86      6.11 o 
  -2   6   2      500.82      525.05      6.95 o 
  -1   6   2     6523.67     7085.53     38.31 o 
   0   6   2     3590.49     3887.40     30.85 o 
   1   6   2        1.69        4.31      2.60 o 
   2   6   2     1681.08     1652.67     26.46 o 
   3   6   2      163.24      176.69      4.98 o 
   4   6   2        5.73        4.47      1.81 o 
   5   6   2      486.74      514.63     10.51 o 
   6   6   2     1916.53     1717.29     24.33 o 
   7   6   2      277.47      301.63     11.26 o 
   8   6   2      363.56      349.50     13.73 o 
   9   6   2        2.98        2.58      2.59 o 
  10   6   2        4.57        7.08      4.75 o 
 -10   7   2      168.58      103.81     43.92 o 
  -9   7   2        1.86        7.59      4.68 o 
  -8   7   2       12.61        3.94      2.96 o 
  -7   7   2      230.79      232.16      8.20 o 
  -6   7   2       34.06       33.71      9.70 o 
  -5   7   2      209.98      217.24     11.12 o 
  -4   7   2        2.50        3.33      2.16 o 
  -3   7   2      537.84      544.98      8.17 o 
  -2   7   2     1493.77     1584.53     18.98 o 
  -1   7   2     1270.65     1414.41     14.05 o 
   0   7   2       34.01       35.88      5.84 o 
   1   7   2       59.52       79.01      7.73 o 
   2   7   2      589.90      583.06      8.00 o 
   3   7   2      125.25      124.70      4.76 o 
   4   7   2        9.66       11.15      2.05 o 
   5   7   2      570.37      530.64     19.76 o 
   6   7   2      112.71      134.58     10.81 o 
   7   7   2       53.36       38.93      8.77 o 
   8   7   2       17.42       17.20      6.00 o 
   9   7   2      407.46      369.32     32.84 o 
  10   7   2       15.52        8.03      4.71 o 
 -10   8   2     1472.86     1477.38     30.77 o 
  -9   8   2        0.39        6.05      4.66 o 
  -8   8   2       69.01       59.14     19.46 o 
  -7   8   2       12.78       13.97      3.39 o 
  -6   8   2     1874.47     1950.29     34.74 o 
  -5   8   2     3149.11     3150.12     35.28 o 
  -4   8   2       43.46       42.46      6.24 o 
  -3   8   2      136.27      108.83      7.14 o 
  -2   8   2     1028.06      994.12     16.58 o 
  -1   8   2     1780.29     1601.59     15.65 o 
   0   8   2       33.15       41.35      7.38 o 
   1   8   2      471.69      467.59     10.69 o 
   2   8   2     3375.25     3364.85     31.21 o 
   3   8   2     3080.32     3033.22     29.60 o 
   4   8   2      173.72      141.78      4.09 o 
   5   8   2        9.78        9.04      3.08 o 
   6   8   2      758.71      851.42     15.65 o 
   7   8   2     1382.80     1351.58     24.04 o 
   8   8   2       12.22        6.46      4.38 o 
   9   8   2      148.76      140.83     11.01 o 
  -9   9   2      249.20      220.38     13.30 o 
  -8   9   2      366.69      356.84     13.88 o 
  -7   9   2      310.81      300.97     15.39 o 
  -6   9   2       55.67       53.57     11.87 o 
  -5   9   2      128.09      128.59      7.47 o 
  -4   9   2     3794.04     3912.99     48.43 o 
  -3   9   2      175.10      172.79     11.27 o 
  -2   9   2      110.92      126.01      7.08 o 
  -1   9   2     1137.07     1051.63     17.00 o 
   0   9   2        3.75        6.51      4.00 o 
   1   9   2      100.49      107.58     10.76 o 
   2   9   2      346.24      352.73      8.20 o 
   3   9   2     4489.07     4532.61     50.15 o 
   4   9   2      693.15      672.34     14.34 o 
   5   9   2        5.64        5.39      2.47 o 
   6   9   2       89.32      100.14      7.20 o 
   7   9   2        0.02        2.46      3.07 o 
   8   9   2     1027.64     1030.93     25.56 o 
   9   9   2      145.25      156.81     14.25 o 
  -9  10   2      248.38      252.88     15.01 o 
  -8  10   2      751.03      789.04     23.73 o 
  -7  10   2        0.74        4.25      3.90 o 
  -6  10   2        0.05        9.25      5.07 o 
  -5  10   2      917.08      934.78     16.86 o 
  -4  10   2        4.41       11.26      9.63 o 
  -3  10   2     1425.43     1427.41     20.46 o 
  -2  10   2     1816.31     1830.59     26.00 o 
  -1  10   2      152.31      146.84      7.54 o 
   0  10   2      532.93      505.23     11.11 o 
   1  10   2       96.92      111.23     11.40 o 
   2  10   2     1340.47     1266.52     29.76 o 
   3  10   2      327.51      341.01      7.91 o 
   4  10   2      779.72      770.83     19.08 o 
   5  10   2       16.18       21.99      6.58 o 
   6  10   2      102.75      100.04     15.66 o 
   7  10   2      253.03      299.97     17.17 o 
   8  10   2      493.93      510.25     15.60 o 
  -8  11   2       57.89       47.67     21.98 o 
  -7  11   2        0.02        2.41      3.49 o 
  -6  11   2        0.41        2.61      4.06 o 
  -5  11   2      773.58      843.15     18.49 o 
  -4  11   2      290.45      293.40      9.43 o 
  -3  11   2      103.50      103.99     15.04 o 
  -2  11   2       61.47       74.63     11.67 o 
  -1  11   2        1.92        8.28      4.72 o 
   0  11   2     2360.16     2265.34     29.41 o 
   1  11   2      701.21      700.61     13.38 o 
   2  11   2      267.16      277.79      7.47 o 
   3  11   2      152.91      146.90      7.37 o 
   4  11   2      146.43      156.99      6.81 o 
   5  11   2        4.02        4.21      2.31 o 
   6  11   2      221.77      215.92      9.87 o 
   7  11   2     1130.16     1247.92     26.54 o 
   8  11   2       22.29        9.00      7.71 o 
  -8  12   2      262.80      281.28     19.65 o 
  -7  12   2      446.44      466.89     17.36 o 
  -6  12   2        0.02        7.14      4.47 o 
  -5  12   2       50.33       47.90     12.52 o 
  -4  12   2     1147.58     1214.30     18.41 o 
  -3  12   2      301.15      286.57     18.80 o 
  -2  12   2      243.34      239.85      9.20 o 
  -1  12   2       35.38       27.86      5.78 o 
   0  12   2      925.82      936.26     17.27 o 
   1  12   2      631.57      641.03     13.25 o 
   2  12   2      219.81      207.26      7.83 o 
   3  12   2      186.80      172.80      8.47 o 
   4  12   2      484.61      503.54      9.12 o 
   5  12   2     1048.22     1082.83     26.40 o 
   6  12   2       13.89       23.59      7.36 o 
   7  12   2       39.36       27.19     10.45 o 
  -7  13   2      476.32      532.96     20.77 o 
  -6  13   2       79.20       81.88     18.51 o 
  -5  13   2        3.49        4.50      3.86 o 
  -4  13   2        6.87        8.16      5.33 o 
  -3  13   2      379.15      390.62     11.09 o 
  -2  13   2       29.42       37.66      7.31 o 
  -1  13   2      223.08      214.67     13.01 o 
   0  13   2       31.42       38.53      8.81 o 
   1  13   2      796.92      788.34     15.29 o 
   2  13   2      304.87      310.24     11.83 o 
   3  13   2       23.71       21.85      4.80 o 
   4  13   2        1.61        4.88      3.37 o 
   5  13   2      246.90      227.39     12.03 o 
   6  13   2      386.19      429.13     22.67 o 
   7  13   2        2.66        7.02      5.42 o 
  -6  14   2      394.04      449.50     20.06 o 
  -5  14   2      290.88      301.80     13.04 o 
  -4  14   2      243.50      249.64     18.01 o 
  -3  14   2      196.23      189.00     10.10 o 
  -2  14   2        5.47        7.08      3.87 o 
  -1  14   2     1082.53     1044.25     19.94 o 
   0  14   2       50.57       47.81     11.46 o 
   1  14   2      270.22      253.83      9.47 o 
   2  14   2     1422.01     1428.49     37.30 o 
   3  14   2       28.93       20.51      5.93 o 
   4  14   2        2.96        3.74      2.15 o 
   5  14   2      139.56      130.39     19.32 o 
   6  14   2     1267.39     1363.26     29.71 o 
  -5  15   2       12.43        9.69      4.64 o 
  -4  15   2      835.88      868.05     23.88 o 
  -3  15   2      709.33      707.90     16.61 o 
  -2  15   2      374.49      371.96     11.73 o 
  -1  15   2     1031.38      983.12     22.01 o 
   0  15   2      164.60      185.67     16.39 o 
   1  15   2       13.88       14.58      4.63 o 
   2  15   2      596.76      629.83     15.17 o 
   3  15   2      503.25      507.27     16.93 o 
   4  15   2       46.34       42.50     12.17 o 
   5  15   2      316.48      313.72     14.47 o 
  -4  16   2       85.90       85.52     22.84 o 
  -3  16   2       70.59       46.32     18.03 o 
  -2  16   2     1465.09     1580.53     38.47 o 
  -1  16   2        5.12        3.70      3.20 o 
   0  16   2      133.77      114.89     21.27 o 
   1  16   2        5.61        3.70      2.86 o 
   2  16   2       34.84       24.30      7.29 o 
   3  16   2      275.63      244.53     11.77 o 
   0  17   2      570.04      603.88     16.15 o 
 -10   1   3        2.14        3.07      6.09 o 
  -9   1   3      375.87      404.96     13.44 o 
  -8   1   3     1507.71     1570.69     19.48 o 
  -7   1   3      507.85      526.18      8.00 o 
  -6   1   3      271.75      273.31      4.59 o 
  -5   1   3       23.35       25.12      2.85 o 
  -4   1   3      508.22      492.75      5.66 o 
  -3   1   3     1817.13     1724.69     13.11 o 
  -2   1   3       20.76       12.41      1.82 o 
  -1   1   3     2193.35     2214.41     28.16 o 
   0   1   3     4439.41     4608.25     38.37 o 
   1   1   3      677.67      655.68      9.82 o 
   2   1   3       80.62       90.12      6.60 o 
   3   1   3     1608.39     1607.92     15.71 o 
   4   1   3     2815.38     2835.84     15.02 o 
   5   1   3      433.32      415.85      6.99 o 
   6   1   3       28.99       23.79      5.67 o 
   7   1   3      109.57      112.36     14.36 o 
   8   1   3        6.87        8.24      3.29 o 
   9   1   3     1980.92     2131.46     40.44 o 
 -10   2   3        4.89        6.52      5.79 o 
  -9   2   3      559.67      597.22     21.09 o 
  -8   2   3        0.40        3.52      2.42 o 
  -7   2   3      713.35      680.39     12.66 o 
  -6   2   3      151.47      133.72      3.09 o 
  -5   2   3      995.02      978.42     12.04 o 
  -4   2   3      385.63      399.05      7.35 o 
  -3   2   3      262.72      286.89      5.93 o 
  -2   2   3     2006.33     1962.88     16.75 o 
  -1   2   3        6.75        4.83      1.21 o 
   0   2   3     1097.40     1031.72     11.37 o 
   1   2   3       85.44       85.15      7.64 o 
   2   2   3      540.48      492.31     10.67 o 
   3   2   3      109.03       92.55      6.97 o 
   4   2   3      296.92      273.67      7.16 o 
   5   2   3     1637.28     1643.43     15.45 o 
   6   2   3     1336.32     1285.37     24.49 o 
   7   2   3     2747.57     2840.86     38.68 o 
   8   2   3       15.14       14.29      5.57 o 
   9   2   3      451.20      414.72     28.39 o 
  10   2   3      133.84       76.00     24.83 o 
 -10   3   3      875.50      917.86     30.79 o 
  -9   3   3       11.33       10.88      5.68 o 
  -8   3   3       70.41       68.20     11.01 o 
  -7   3   3       20.82       26.55      6.29 o 
  -6   3   3      197.79      187.73      8.90 o 
  -5   3   3     3653.66     3667.41     43.31 o 
  -4   3   3     2783.70     2772.28     12.93 o 
  -3   3   3      667.22      676.65      7.12 o 
  -2   3   3        0.33        2.66      1.37 o 
  -1   3   3     2182.20     2213.23     18.90 o 
   0   3   3       44.59       46.47      5.32 o 
   1   3   3     1524.79     1410.55     13.68 o 
   2   3   3     2441.38     2389.66     19.91 o 
   3   3   3      289.46      279.13      5.57 o 
   4   3   3      431.23      412.06      8.08 o 
   5   3   3     1167.77     1133.67     21.26 o 
   6   3   3     1288.96     1303.05     26.88 o 
   7   3   3      498.76      532.70     13.62 o 
   8   3   3      404.98      399.39     23.34 o 
   9   3   3      110.66       96.25     27.29 o 
  10   3   3        2.12        1.99      4.32 o 
 -10   4   3      226.87      230.12     19.35 o 
  -9   4   3      300.30      287.96     11.11 o 
  -8   4   3      230.74      231.15      9.53 o 
  -7   4   3      330.41      303.63      8.18 o 
  -6   4   3      166.08      143.19     10.64 o 
  -5   4   3      255.49      256.28      7.23 o 
  -4   4   3      928.54      976.21      8.29 o 
  -3   4   3       57.37       57.63      4.94 o 
  -2   4   3      758.55      751.03      8.62 o 
  -1   4   3     1839.23     1934.69     19.55 o 
   0   4   3      529.61      525.42     13.71 o 
   1   4   3      316.72      277.48      5.93 o 
   2   4   3      740.93      782.42      9.02 o 
   3   4   3      320.71      333.74      7.59 o 
   4   4   3       17.39       31.69      5.00 o 
   5   4   3       17.38       10.43      6.05 o 
   6   4   3       80.43       62.91     12.42 o 
   7   4   3       62.83       57.04     12.35 o 
   8   4   3       73.00       62.90     16.22 o 
   9   4   3       67.26       28.24     15.63 o 
  10   4   3      153.72      118.24     29.71 o 
 -10   5   3      570.69      579.47     23.06 o 
  -9   5   3      208.52      211.87     17.14 o 
  -8   5   3        1.85        3.00      2.78 o 
  -7   5   3        6.04        4.35      2.81 o 
  -6   5   3      216.15      224.83      7.46 o 
  -5   5   3     1265.87     1242.20     23.18 o 
  -4   5   3        5.03       11.69      2.11 o 
  -3   5   3      605.31      609.40     12.53 o 
  -2   5   3     4124.21     4343.46     26.25 o 
  -1   5   3      799.32      734.74     12.10 o 
   0   5   3       37.79       47.32      9.05 o 
   1   5   3        3.62        8.14      2.05 o 
   2   5   3     1215.27     1247.94     10.99 o 
   3   5   3      762.26      678.67     16.55 o 
   4   5   3       26.56       33.84      5.06 o 
   5   5   3      134.32      142.98      8.56 o 
   6   5   3      314.19      309.81     16.28 o 
   7   5   3     1477.41     1430.27     26.06 o 
   8   5   3       23.48       18.31      7.42 o 
   9   5   3        0.48        5.96      7.04 o 
  10   5   3      123.58       97.38     20.43 o 
 -10   6   3      125.74      125.23     16.50 o 
  -9   6   3       52.45       42.37     11.56 o 
  -8   6   3      137.99      134.84      9.39 o 
  -7   6   3     1393.94     1386.46     19.98 o 
  -6   6   3       28.82       32.23      6.57 o 
  -5   6   3      298.09      287.66      3.62 o 
  -4   6   3      254.53      242.68      5.04 o 
  -3   6   3      180.92      181.28      5.92 o 
  -2   6   3      438.00      367.03      6.83 o 
  -1   6   3      103.90      133.70      8.36 o 
   0   6   3      541.74      480.10      9.44 o 
   1   6   3        5.97        8.02      2.24 o 
   2   6   3     2539.25     2537.43     44.52 o 
   3   6   3       55.35       62.85      5.47 o 
   4   6   3       75.10       66.50      7.87 o 
   5   6   3      757.63      785.61     34.98 o 
   6   6   3      165.71      151.31     14.42 o 
   7   6   3      479.63      477.06     13.78 o 
   8   6   3        0.48        3.02      5.96 o 
   9   6   3      189.02      176.06     41.93 o 
 -10   7   3      269.75      279.01     17.10 o 
  -9   7   3      510.56      531.05     19.58 o 
  -8   7   3     1142.75     1183.25     15.84 o 
  -7   7   3      746.85      734.39     12.68 o 
  -6   7   3     1347.27     1361.85     26.15 o 
  -5   7   3      814.83      778.00      9.51 o 
  -4   7   3       13.08       10.05      2.22 o 
  -3   7   3     3812.30     3865.79     34.37 o 
  -2   7   3     1266.53     1239.95     18.98 o 
  -1   7   3       88.77       95.53      7.43 o 
   0   7   3      225.66      208.38      6.37 o 
   1   7   3      829.30      874.03     13.83 o 
   2   7   3      487.94      466.77     11.47 o 
   3   7   3     2152.72     2188.20     21.38 o 
   4   7   3     1757.87     1790.05     17.01 o 
   5   7   3      436.27      404.42     13.85 o 
   6   7   3       29.93       21.46      6.20 o 
   7   7   3       55.88       51.01      7.44 o 
   8   7   3      200.10      204.04     44.78 o 
   9   7   3     1044.39     1165.55     44.95 o 
  -9   8   3      277.12      289.27     18.05 o 
  -8   8   3      151.57      108.92     22.05 o 
  -7   8   3       27.83       25.00      7.10 o 
  -6   8   3      382.87      413.76     17.80 o 
  -5   8   3      491.89      499.11     10.04 o 
  -4   8   3        1.06        2.68      1.51 o 
  -3   8   3       65.50       66.98     10.18 o 
  -2   8   3       99.52      100.83      7.85 o 
  -1   8   3       49.71       57.00      9.74 o 
   0   8   3     2158.74     2202.61     28.56 o 
   1   8   3     1994.60     1982.39     45.79 o 
   2   8   3      282.21      271.34      9.70 o 
   3   8   3        0.44        3.45      2.23 o 
   4   8   3        1.72        4.74      2.47 o 
   5   8   3      284.76      275.69     16.86 o 
   6   8   3      635.09      626.91     14.71 o 
   7   8   3      471.73      463.27     21.29 o 
   8   8   3        0.80        7.17      4.97 o 
   9   8   3      221.84      198.86     34.46 o 
  -9   9   3      190.11      185.63     21.44 o 
  -8   9   3       91.23       78.18     25.58 o 
  -7   9   3      537.70      576.33     19.32 o 
  -6   9   3      139.12      148.93     16.56 o 
  -5   9   3      376.39      361.79      7.92 o 
  -4   9   3     1193.11     1278.28     27.93 o 
  -3   9   3      679.24      625.88     12.77 o 
  -2   9   3       60.33       81.18     14.50 o 
  -1   9   3       43.50       48.77      9.53 o 
   0   9   3      591.66      593.69     13.95 o 
   1   9   3     4317.30     4495.57     35.93 o 
   2   9   3     1657.73     1570.42     21.53 o 
   3   9   3      540.28      514.04     13.89 o 
   4   9   3      404.46      438.16     15.53 o 
   5   9   3      564.52      578.76     14.16 o 
   6   9   3      206.65      204.14     16.80 o 
   7   9   3       28.24       28.37     13.08 o 
   8   9   3      435.37      424.71     42.23 o 
  -9  10   3      414.06      398.30     42.49 o 
  -8  10   3      139.48      155.55     18.78 o 
  -7  10   3       53.23       45.72     14.32 o 
  -6  10   3      134.56      130.38     22.46 o 
  -5  10   3      842.86      850.03     23.38 o 
  -4  10   3      630.88      641.03     12.50 o 
  -3  10   3       18.72       14.95      3.83 o 
  -2  10   3      208.94      181.70     14.79 o 
  -1  10   3      255.58      271.64     10.58 o 
   0  10   3      807.83      777.72     14.50 o 
   1  10   3      108.70      122.71      9.00 o 
   2  10   3      153.02      147.34      7.70 o 
   3  10   3      557.13      546.68     14.70 o 
   4  10   3     1575.17     1563.53     23.95 o 
   5  10   3       25.73       19.15      5.88 o 
   6  10   3       30.15       15.67      7.49 o 
   7  10   3      206.94      235.00     47.37 o 
  -8  11   3        6.31        7.87      3.66 o 
  -7  11   3        7.44        5.22      4.31 o 
  -6  11   3      473.22      494.95     16.73 o 
  -5  11   3      122.52      108.66     18.04 o 
  -4  11   3       23.03       13.51      5.42 o 
  -3  11   3      195.89      188.12     10.84 o 
  -2  11   3       81.03       88.53     15.60 o 
  -1  11   3      848.76      843.64     15.32 o 
   0  11   3       35.63       39.56      8.21 o 
   1  11   3       24.12       19.63      4.29 o 
   2  11   3      458.79      472.15     11.13 o 
   3  11   3      136.76      128.30      6.62 o 
   4  11   3      191.06      198.16     12.71 o 
   5  11   3      371.92      393.23     12.66 o 
   6  11   3      867.36      904.93     28.26 o 
   7  11   3      261.42      286.82     19.04 o 
  -7  12   3      144.68      144.75     22.79 o 
  -6  12   3       24.45       22.03      7.51 o 
  -5  12   3       39.67       44.27     14.25 o 
  -4  12   3      224.32      227.82      8.06 o 
  -3  12   3       14.97       22.50      5.24 o 
  -2  12   3     1466.61     1431.44     17.94 o 
  -1  12   3     1564.10     1535.29     18.52 o 
   0  12   3      160.12      160.54     10.71 o 
   1  12   3       10.08        8.21      3.24 o 
   2  12   3       27.19       33.58      7.13 o 
   3  12   3       39.23       31.55      6.80 o 
   4  12   3      412.70      448.18     17.91 o 
   5  12   3      736.71      825.23     22.51 o 
   6  12   3        5.17        4.84      6.52 o 
   7  12   3      226.42      171.87     63.78 o 
  -7  13   3       12.35        8.55      4.04 o 
  -6  13   3      363.29      339.55     13.63 o 
  -5  13   3      233.71      223.89     13.98 o 
  -4  13   3      148.22      151.25     10.19 o 
  -3  13   3      275.70      296.65     11.35 o 
  -2  13   3     1422.98     1473.53     25.02 o 
  -1  13   3      142.98      145.12     10.37 o 
   0  13   3       12.09       10.85      3.66 o 
   1  13   3      352.35      318.44      9.54 o 
   2  13   3        0.00        2.82      2.26 o 
   3  13   3     1735.03     1779.69     23.89 o 
   4  13   3       43.34       39.46     14.67 o 
   5  13   3      298.28      342.95     15.72 o 
   6  13   3       20.74       14.38      7.34 o 
  -6  14   3      569.19      577.05     20.54 o 
  -5  14   3      220.03      235.42     12.65 o 
  -4  14   3      135.86      126.24     22.31 o 
  -3  14   3      488.09      471.64     13.28 o 
  -2  14   3       13.20       17.82      4.56 o 
  -1  14   3      454.55      436.36     13.61 o 
   0  14   3      153.72      168.00     13.42 o 
   1  14   3      652.69      683.50     15.53 o 
   2  14   3      301.61      275.44     10.55 o 
   3  14   3      110.04      109.92      9.51 o 
   4  14   3        0.89        4.49      3.22 o 
   5  14   3       38.01       33.32     11.44 o 
  -5  15   3       70.11       55.24     17.67 o 
  -4  15   3      613.72      634.79     41.43 o 
  -3  15   3      118.92      114.61     22.30 o 
  -2  15   3       60.73       47.51      9.82 o 
  -1  15   3       12.15        6.05      4.21 o 
   0  15   3      370.93      350.33     22.33 o 
   1  15   3      369.58      382.91     11.37 o 
   2  15   3       17.23        9.62      3.86 o 
   3  15   3       27.86       30.13      7.12 o 
   4  15   3      376.29      390.65     19.71 o 
  -3  16   3      108.52       93.92     25.50 o 
  -2  16   3       17.40       15.55      4.73 o 
  -1  16   3       16.05        9.74      4.71 o 
   0  16   3      749.57      775.77     22.27 o 
   1  16   3      283.13      277.07     11.95 o 
   2  16   3      118.64       78.07     32.64 o 
 -10   0   4       70.64       36.49     25.26 o 
  -9   0   4       51.37       42.10     21.76 o 
  -8   0   4        0.54        1.68      4.84 o 
  -7   0   4      915.64      921.54     19.02 o 
  -6   0   4        0.72        2.86      2.41 o 
  -5   0   4     1376.87     1357.83     19.41 o 
  -4   0   4     3432.03     3441.53     39.69 o 
  -3   0   4     4155.19     4412.25     37.19 o 
  -2   0   4       89.71      111.82      8.24 o 
  -1   0   4      707.74      745.36     16.23 o 
   0   0   4        2.20       35.06     10.10 o 
   1   0   4     2599.94     2449.86     38.04 o 
   2   0   4       76.28       73.58      8.90 o 
   3   0   4       46.48       54.84     21.63 o 
   4   0   4      206.30      208.49     13.34 o 
   5   0   4     4779.49     4695.25     66.50 o 
   6   0   4      259.54      255.17     14.64 o 
   7   0   4     2358.24     2436.17     42.79 o 
   8   0   4     2316.79     2281.45     56.92 o 
   9   0   4       46.82       26.73     17.23 o 
 -10   1   4      188.63      177.12      8.64 o 
  -9   1   4     1397.81     1517.59     25.66 o 
  -8   1   4        1.86        3.84      3.71 o 
  -7   1   4     1661.47     1703.23     21.83 o 
  -6   1   4      140.17      139.33      4.60 o 
  -5   1   4     1106.49     1060.23     13.94 o 
  -4   1   4      431.33      415.50      7.02 o 
  -3   1   4      126.98      143.54      5.06 o 
  -2   1   4    15983.48    17372.59    133.72 o 
  -1   1   4       67.08       71.57      9.66 o 
   0   1   4      266.42      224.49      7.52 o 
   1   1   4     1711.64     1741.34     18.15 o 
   2   1   4      148.95      126.96      8.34 o 
   3   1   4      800.81      772.23     13.33 o 
   4   1   4       15.88       21.16      4.62 o 
   6   1   4       63.16       68.12      9.94 o 
   7   1   4      702.09      696.60     15.70 o 
   8   1   4      161.53      132.13     18.71 o 
   9   1   4        1.45        3.92      3.94 o 
 -10   2   4      563.22      553.22     21.42 o 
  -9   2   4        4.71        7.26      5.12 o 
  -8   2   4       45.69       42.84      8.00 o 
  -7   2   4      732.06      780.62     15.86 o 
  -6   2   4      101.24       94.06      5.50 o 
  -5   2   4      306.92      305.61      6.53 o 
  -4   2   4      106.36      109.28      5.50 o 
  -3   2   4      479.66      410.16      8.42 o 
  -2   2   4      382.54      398.54     11.70 o 
  -1   2   4      408.75      334.01      8.32 o 
   0   2   4      447.69      432.49      8.76 o 
   1   2   4     1940.32     2016.53     23.81 o 
   2   2   4      326.82      361.33     10.49 o 
   3   2   4     2700.36     2721.93     30.34 o 
   4   2   4      410.33      383.27      9.05 o 
   5   2   4       11.61       13.57      4.35 o 
   6   2   4      200.27      210.72     11.95 o 
   7   2   4      147.13      131.00     17.62 o 
   8   2   4       10.47        7.95      4.26 o 
   9   2   4      452.44      452.46     20.96 o 
 -10   3   4      208.28      218.25     16.11 o 
  -9   3   4       56.79       40.40     18.21 o 
  -8   3   4        1.37        2.42      1.78 o 
  -7   3   4      408.47      399.86     11.57 o 
  -6   3   4      759.98      770.11     10.02 o 
  -5   3   4      483.72      462.02      6.90 o 
  -4   3   4      111.66       98.15      3.81 o 
  -3   3   4      790.75      749.10      9.08 o 
  -2   3   4      117.71       94.33     10.91 o 
  -1   3   4      665.28      674.96     10.35 o 
   0   3   4       17.96       15.17      6.06 o 
   1   3   4     1800.06     1864.35     31.15 o 
   2   3   4     1272.99     1413.83     14.36 o 
   3   3   4      825.93      832.80     13.20 o 
   4   3   4        4.19        6.27      3.14 o 
   5   3   4      372.77      392.12      8.79 o 
   6   3   4      231.49      216.78     20.53 o 
   7   3   4      524.49      522.22     13.72 o 
   8   3   4        4.12        4.33      4.04 o 
   9   3   4      665.64      762.09     25.00 o 
 -10   4   4       15.96       13.26      8.98 o 
  -9   4   4      768.00      787.30     20.15 o 
  -8   4   4       54.37       53.25     12.22 o 
  -7   4   4      112.71      103.20     11.98 o 
  -6   4   4     2521.11     2564.70     34.53 o 
  -5   4   4       34.54       39.29      3.83 o 
  -4   4   4      208.49      202.63      7.86 o 
  -3   4   4      279.86      261.51      5.98 o 
  -2   4   4      798.00      743.48     23.81 o 
  -1   4   4     1296.39     1217.60     25.38 o 
   0   4   4       99.55       97.78      6.46 o 
   1   4   4      737.25      750.79     24.98 o 
   2   4   4      191.23      212.12      7.08 o 
   3   4   4     1731.56     1608.33     21.31 o 
   4   4   4        2.15        1.70      3.10 o 
   5   4   4       93.26       95.99      9.24 o 
   6   4   4      148.27      153.10     15.72 o 
   7   4   4      319.46      344.80     69.14 o 
   8   4   4      652.29      682.65     20.09 o 
   9   4   4      784.39      788.61     25.95 o 
 -10   5   4        5.05       11.96      7.13 o 
  -9   5   4     1846.60     2035.48     57.82 o 
  -8   5   4       61.15       49.54     11.60 o 
  -7   5   4      820.60      807.88     12.73 o 
  -6   5   4      194.28      185.82      8.49 o 
  -5   5   4      558.52      539.41      9.20 o 
  -4   5   4     1403.26     1319.73     15.42 o 
  -3   5   4       23.44       23.31      4.29 o 
  -2   5   4     5030.87     5038.51     87.36 o 
  -1   5   4      111.16      107.46      7.33 o 
   0   5   4     4585.41     4627.05     38.26 o 
   1   5   4        1.45        3.45      2.67 o 
   2   5   4     1448.25     1529.67     25.28 o 
   3   5   4     1025.34      959.98     15.29 o 
   4   5   4       59.05       60.62      6.87 o 
   5   5   4     2364.32     2323.21     34.94 o 
   6   5   4       18.36        8.67      4.76 o 
   7   5   4      785.15      806.45     52.99 o 
   8   5   4      118.74       87.66     19.71 o 
   9   5   4      750.14      842.20     35.19 o 
 -10   6   4       48.29       25.43     22.37 o 
  -9   6   4      154.82      129.44     20.18 o 
  -8   6   4      255.02      254.61      9.88 o 
  -7   6   4       12.30       10.86      3.86 o 
  -6   6   4      306.25      293.71     10.88 o 
  -5   6   4     1512.67     1455.33     24.85 o 
  -4   6   4      749.39      734.74     15.79 o 
  -3   6   4      641.62      654.89     14.74 o 
  -2   6   4      119.17      128.13      6.02 o 
  -1   6   4     2271.91     2349.94     29.75 o 
   0   6   4       22.10       26.37      4.88 o 
   1   6   4     3786.99     3726.79     52.27 o 
   2   6   4     1966.32     1959.25     25.55 o 
   3   6   4       75.96       67.66      9.17 o 
   4   6   4        1.21        4.54      1.73 o 
   5   6   4     1166.45     1106.42     21.49 o 
   6   6   4      100.33       85.20     28.98 o 
   7   6   4      606.55      593.95     17.37 o 
   8   6   4      258.74      257.63     16.97 o 
   9   6   4       20.72       13.30     10.84 o 
  -9   7   4       34.76       23.01      7.36 o 
  -8   7   4      493.29      512.76     12.57 o 
  -7   7   4        4.53        4.41      3.82 o 
  -6   7   4       83.63       87.14     20.08 o 
  -5   7   4      467.28      453.97      9.12 o 
  -4   7   4      570.17      552.20     11.31 o 
  -3   7   4        3.47        6.86      2.40 o 
  -2   7   4      230.97      277.74      9.81 o 
  -1   7   4      672.18      701.68     18.82 o 
   0   7   4       42.28       39.73      8.47 o 
   1   7   4      651.25      650.28     20.92 o 
   2   7   4      265.77      262.67      7.52 o 
   3   7   4        7.79        7.70      2.46 o 
   4   7   4     1749.22     1693.75     20.21 o 
   5   7   4      112.16       98.22     19.04 o 
   6   7   4        6.66        8.56      5.50 o 
   7   7   4      325.14      310.00     12.13 o 
   8   7   4      262.50      252.62     16.50 o 
  -9   8   4       37.52       29.78     12.76 o 
  -8   8   4      245.64      238.63      9.40 o 
  -7   8   4      746.00      793.48     14.24 o 
  -6   8   4      316.19      318.25     15.68 o 
  -5   8   4     1411.25     1453.20     28.23 o 
  -4   8   4     1021.56      970.62     15.37 o 
  -3   8   4       70.87       75.32     13.43 o 
  -2   8   4        1.94       10.40      4.34 o 
  -1   8   4        6.63       12.07      4.95 o 
   0   8   4      179.49      174.48      6.81 o 
   1   8   4     2657.56     2688.61     33.09 o 
   2   8   4      102.90      115.23     13.84 o 
   3   8   4      400.88      397.36      9.94 o 
   4   8   4        0.33        4.51      2.41 o 
   5   8   4     1184.36     1236.77     58.15 o 
   6   8   4        6.65        2.72      3.11 o 
   7   8   4       37.66       43.18     11.31 o 
   8   8   4      259.40      258.02     58.08 o 
  -9   9   4      258.81      276.72     13.94 o 
  -8   9   4      123.77      112.88     22.39 o 
  -7   9   4      465.97      475.01     23.56 o 
  -6   9   4     1442.60     1489.00     24.88 o 
  -5   9   4      406.49      415.99     16.93 o 
  -4   9   4      103.56       89.66      9.64 o 
  -3   9   4       53.05       67.23     13.25 o 
  -2   9   4     2141.70     2087.39     30.38 o 
  -1   9   4      133.67      129.88     16.00 o 
   0   9   4      323.63      312.95     10.54 o 
   1   9   4      534.42      518.55     18.93 o 
   2   9   4     3926.96     3965.86     34.18 o 
   3   9   4      165.44      149.84      7.75 o 
   4   9   4       67.75       66.72     16.45 o 
   5   9   4      965.31     1036.32     19.74 o 
   6   9   4       78.62       63.99     16.45 o 
   7   9   4      755.52      763.72     19.80 o 
   8   9   4        1.10        4.84      9.63 o 
  -8  10   4        4.19        2.36      3.74 o 
  -7  10   4       31.73       26.59     11.65 o 
  -6  10   4     1144.04     1203.73     27.33 o 
  -5  10   4      120.89      110.68     19.87 o 
  -4  10   4       15.78       18.58      4.67 o 
  -3  10   4      770.01      773.56     18.35 o 
  -2  10   4      345.46      347.60     13.68 o 
  -1  10   4      540.90      515.07     11.50 o 
   0  10   4       95.01       85.67      9.91 o 
   1  10   4      934.66      918.43     17.57 o 
   2  10   4      786.54      800.29     15.20 o 
   3  10   4      635.80      606.52     26.29 o 
   4  10   4       74.74       84.16     23.34 o 
   5  10   4      261.88      264.79     13.09 o 
   6  10   4      471.97      463.85     14.93 o 
  -8  11   4      156.83      136.21     16.98 o 
  -7  11   4       61.42       47.11     18.17 o 
  -6  11   4       35.46       41.77     11.10 o 
  -5  11   4      144.66      136.80     27.24 o 
  -4  11   4        2.63        6.12      2.60 o 
  -3  11   4      239.48      231.25      9.33 o 
  -2  11   4      290.31      263.78     12.07 o 
  -1  11   4      300.73      300.66     10.17 o 
   0  11   4      251.96      249.34      9.70 o 
   1  11   4       89.86       82.17     11.12 o 
   2  11   4       78.46       65.09     14.69 o 
   3  11   4       85.99       76.35     13.91 o 
   4  11   4      329.29      317.08     12.57 o 
   5  11   4       57.72       46.70     14.51 o 
   6  11   4     1161.51     1267.59     23.61 o 
   7  11   4        6.50        8.77     10.36 o 
  -7  12   4       10.51        7.94      5.60 o 
  -6  12   4        3.24        7.25      5.69 o 
  -5  12   4      592.89      668.31     42.73 o 
  -4  12   4        0.07        2.55      3.91 o 
  -3  12   4       12.53       18.19      5.03 o 
  -2  12   4       46.34       39.36      9.42 o 
  -1  12   4      271.76      260.49     10.00 o 
   0  12   4        1.04        1.80      2.80 o 
   1  12   4      610.86      600.11     15.39 o 
   2  12   4      706.75      679.76     23.81 o 
   3  12   4      265.37      239.53     25.44 o 
   4  12   4       28.36       34.14      7.68 o 
   5  12   4        0.55        0.47      3.45 o 
   6  12   4        0.84        6.34      5.96 o 
  -6  13   4        1.10        5.26      4.53 o 
  -5  13   4      273.55      290.86     13.68 o 
  -4  13   4      333.00      312.35     21.18 o 
  -3  13   4       55.03       47.85     13.99 o 
  -2  13   4       84.29       60.82     14.38 o 
  -1  13   4      434.32      426.48     11.09 o 
   0  13   4      488.38      494.52     27.61 o 
   1  13   4      100.38       85.59     17.55 o 
   2  13   4        7.94        8.18      4.21 o 
   3  13   4      399.04      394.44     17.25 o 
   4  13   4      284.85      291.03     21.87 o 
   5  13   4      525.58      588.44     17.51 o 
  -5  14   4      247.29      263.86     30.94 o 
  -4  14   4      174.80      171.79     10.64 o 
  -3  14   4      185.28      151.54     34.99 o 
  -2  14   4        8.40        8.96      3.79 o 
  -1  14   4      142.92      135.34     16.70 o 
   0  14   4        4.57        7.47      3.27 o 
   1  14   4      893.37      878.70     16.73 o 
   2  14   4      203.82      185.84      8.41 o 
   3  14   4        0.50        2.59      2.95 o 
   4  14   4       39.92       27.25     15.96 o 
  -3  15   4      113.22       94.26     22.95 o 
  -2  15   4      896.12      848.43     38.74 o 
  -1  15   4      679.62      694.02     17.94 o 
   0  15   4       59.27       42.59     13.38 o 
   1  15   4       12.19        8.71      4.43 o 
   2  15   4      374.11      390.37     21.51 o 
 -10   1   5       63.82       42.46     17.38 o 
  -9   1   5      722.49      774.78     20.61 o 
  -8   1   5       13.65       11.67      6.39 o 
  -7   1   5      206.20      194.13      8.25 o 
  -6   1   5      779.65      768.50     11.51 o 
  -5   1   5      206.26      201.43      6.64 o 
  -4   1   5      636.15      619.92     10.03 o 
  -3   1   5      833.11      808.57     12.19 o 
  -2   1   5      256.21      236.24      6.68 o 
  -1   1   5     2592.42     2612.73     23.09 o 
   0   1   5        1.17        3.28      3.36 o 
   1   1   5       80.43       95.61     14.99 o 
   2   1   5      166.72      188.96     17.62 o 
   3   1   5     1269.41     1292.59     19.39 o 
   4   1   5      487.25      484.50     10.99 o 
   5   1   5      500.23      488.00     13.50 o 
   6   1   5      286.22      278.71     11.00 o 
   7   1   5      367.35      366.05     14.50 o 
   8   1   5      696.04      689.80     17.80 o 
   9   1   5      272.70      276.24     11.92 o 
 -10   2   5      552.05      554.94     18.47 o 
  -9   2   5      173.74      167.34      9.00 o 
  -8   2   5      107.26       95.87     26.12 o 
  -7   2   5      136.47      123.53      6.86 o 
  -6   2   5      288.84      287.33      9.09 o 
  -5   2   5        2.95        2.91      3.07 o 
  -4   2   5      311.23      291.56      9.55 o 
  -3   2   5     1114.79     1105.25     15.27 o 
  -2   2   5      291.76      264.40      7.52 o 
  -1   2   5      267.24      240.67      9.95 o 
   0   2   5        8.74       11.72      3.41 o 
   1   2   5       50.83       57.95     11.14 o 
   2   2   5      484.09      455.10     10.32 o 
   3   2   5       79.74       78.74      7.18 o 
   4   2   5      169.95      190.92     18.73 o 
   5   2   5      296.22      288.62      8.70 o 
   6   2   5      566.68      522.19     20.84 o 
   7   2   5        7.25        5.08      5.65 o 
   8   2   5        4.83        3.58      5.44 o 
   9   2   5      201.43      152.23     20.78 o 
 -10   3   5        7.44        7.47      8.81 o 
  -9   3   5       14.18       14.17      7.30 o 
  -8   3   5      381.32      377.54     18.26 o 
  -7   3   5      114.66      104.79      7.86 o 
  -6   3   5      897.22      897.31     12.29 o 
  -5   3   5     1438.74     1440.42     19.21 o 
  -4   3   5      899.03      851.06     26.38 o 
  -3   3   5      832.28      803.14     15.36 o 
  -2   3   5       39.79       50.82      8.50 o 
  -1   3   5      110.81      110.81     10.94 o 
   0   3   5      356.53      352.49     10.65 o 
   1   3   5     4669.96     4817.06     49.77 o 
   2   3   5      142.89      143.03     11.55 o 
   3   3   5       20.09       21.39      4.31 o 
   4   3   5       57.76       70.60      9.52 o 
   5   3   5      534.52      519.26     11.58 o 
   6   3   5      442.91      451.90     13.59 o 
   7   3   5      713.45      686.30     19.54 o 
   8   3   5      718.13      737.79     21.59 o 
   9   3   5      155.71      132.87     30.88 o 
 -10   4   5      130.73       83.17     52.29 o 
  -9   4   5       30.10       21.02     10.29 o 
  -8   4   5       81.05       76.62      9.90 o 
  -7   4   5        1.31        3.54      2.69 o 
  -6   4   5      200.00      201.56      7.86 o 
  -5   4   5      332.04      325.67      7.59 o 
  -4   4   5      321.29      313.08     24.25 o 
  -3   4   5      842.08      858.87     15.57 o 
  -2   4   5      526.19      538.09     13.00 o 
  -1   4   5      159.44      174.43      8.37 o 
   0   4   5       20.86       20.82      4.50 o 
   1   4   5       69.23       76.32     15.09 o 
   2   4   5       17.12       24.48      5.04 o 
   3   4   5      119.29      112.33     14.63 o 
   4   4   5      879.83      864.63     14.33 o 
   5   4   5      737.20      694.87     17.46 o 
   6   4   5      295.63      246.01     36.06 o 
   7   4   5        0.17        3.07      3.42 o 
   8   4   5       81.63       57.78     20.04 o 
  -9   5   5       24.78       19.30      9.98 o 
  -8   5   5       96.85       90.94     15.65 o 
  -7   5   5      627.65      650.00     12.65 o 
  -6   5   5       10.49       11.01      3.55 o 
  -5   5   5       10.75        6.01      2.47 o 
  -4   5   5      567.82      520.66     19.62 o 
  -3   5   5      635.32      602.25     14.06 o 
  -2   5   5      306.33      304.28      8.67 o 
  -1   5   5       43.78       49.41      7.72 o 
   0   5   5      147.41      162.00     11.03 o 
   1   5   5     1409.05     1384.45     24.63 o 
   2   5   5      430.20      405.91     12.31 o 
   3   5   5      548.09      513.54     12.41 o 
   4   5   5      422.23      403.08      9.26 o 
   5   5   5     1209.90     1167.91     25.06 o 
   6   5   5      121.60      119.20     19.54 o 
   7   5   5        7.46        5.13      5.10 o 
   8   5   5       87.76       65.41     18.16 o 
  -9   6   5        8.92        7.83      5.18 o 
  -8   6   5       16.59       12.65      5.60 o 
  -7   6   5       21.29       24.00      6.06 o 
  -6   6   5       35.20       32.33      7.33 o 
  -5   6   5      103.47      102.64      5.92 o 
  -4   6   5       10.09        6.81      2.52 o 
  -3   6   5      188.38      161.33     10.23 o 
  -2   6   5      620.45      594.08     12.71 o 
  -1   6   5      543.03      509.93     12.98 o 
   0   6   5        5.06        5.59      2.47 o 
   1   6   5       58.19       64.96     10.37 o 
   2   6   5      131.02      127.35      9.08 o 
   3   6   5       81.07       91.78     11.47 o 
   4   6   5      280.86      285.63      7.61 o 
   5   6   5        5.81        3.97      3.59 o 
   6   6   5       33.81       30.01     14.64 o 
   7   6   5      157.63      110.22     18.33 o 
   8   6   5      152.60      120.75     21.76 o 
  -9   7   5      215.87      212.29     28.50 o 
  -8   7   5      261.28      257.85     16.36 o 
  -7   7   5      973.52      988.98     17.49 o 
  -6   7   5     1233.06     1239.69     25.98 o 
  -5   7   5      239.59      235.43     11.59 o 
  -4   7   5      308.68      270.86      7.96 o 
  -3   7   5      300.29      282.33     11.39 o 
  -2   7   5       50.59       60.46     12.31 o 
  -1   7   5     3271.55     3278.41     41.00 o 
   0   7   5      776.12      757.55     14.54 o 
   1   7   5     1042.68     1041.60     17.38 o 
   2   7   5      487.05      489.04     12.16 o 
   3   7   5     2073.20     2049.93     25.69 o 
   4   7   5      124.46      111.52      6.16 o 
   5   7   5      227.16      228.06     12.22 o 
   6   7   5      338.95      341.91     20.58 o 
   7   7   5      281.89      276.89     14.42 o 
   8   7   5      835.95      876.14     48.02 o 
  -9   8   5      501.26      460.81     20.21 o 
  -8   8   5        9.07        9.35      4.03 o 
  -7   8   5      116.99      109.01      9.71 o 
  -6   8   5        2.79        5.84      3.06 o 
  -5   8   5      129.72      156.10     18.78 o 
  -4   8   5      419.52      405.74     10.98 o 
  -3   8   5      177.51      164.94      7.15 o 
  -2   8   5        2.25        4.04      3.25 o 
  -1   8   5      386.81      386.16     10.75 o 
   0   8   5      402.39      389.82     11.04 o 
   1   8   5       21.51       24.06      5.84 o 
   2   8   5      600.90      585.41     13.14 o 
   3   8   5      191.34      182.32      7.09 o 
   4   8   5      179.84      176.04     11.63 o 
   5   8   5      149.74      157.97     19.17 o 
   6   8   5      734.98      728.80     23.45 o 
   7   8   5        1.49        9.01      4.77 o 
  -8   9   5        2.93        4.87      3.67 o 
  -7   9   5      138.33      133.03     15.43 o 
  -6   9   5       40.61       45.90     11.84 o 
  -5   9   5     1327.71     1403.62     26.20 o 
  -4   9   5       19.27       17.79      5.10 o 
  -3   9   5       31.26       33.37      7.12 o 
  -2   9   5       31.33       32.59      8.80 o 
  -1   9   5     1264.84     1238.62     20.28 o 
   0   9   5      725.56      712.76     15.08 o 
   1   9   5     1101.16     1089.81     24.58 o 
   2   9   5     1062.33     1078.71     18.26 o 
   3   9   5      975.25      990.62     31.14 o 
   4   9   5        4.19        9.30      5.55 o 
   5   9   5      186.93      155.49     31.23 o 
   6   9   5       14.18        9.13      6.11 o 
   7   9   5     1414.22     1464.47     41.67 o 
  -8  10   5      145.15      115.04     21.76 o 
  -7  10   5       27.46       18.51      6.78 o 
  -6  10   5      399.36      403.18     15.75 o 
  -5  10   5        1.73        7.62      4.29 o 
  -4  10   5      466.31      419.62      9.78 o 
  -3  10   5      277.67      247.18      9.21 o 
  -2  10   5       18.71       23.03      5.33 o 
  -1  10   5        2.41        5.02      3.51 o 
   0  10   5      210.22      194.11     11.65 o 
   1  10   5        4.34        6.18      3.02 o 
   2  10   5      422.38      420.15     10.99 o 
   3  10   5        0.12        2.80      2.62 o 
   4  10   5       48.62       44.65     11.07 o 
   5  10   5       41.63       40.38     13.39 o 
   6  10   5      233.61      232.95     15.33 o 
  -7  11   5       45.05       38.24     13.32 o 
  -6  11   5      137.88      104.25     30.75 o 
  -5  11   5       25.22       24.53      8.13 o 
  -4  11   5      180.46      162.38     19.30 o 
  -3  11   5      851.61      845.26     14.84 o 
  -2  11   5        6.33        7.43      4.70 o 
  -1  11   5       13.97        8.04      3.39 o 
   0  11   5      217.63      209.83      8.90 o 
   1  11   5      307.84      287.60     17.08 o 
   2  11   5       35.78       29.40      8.33 o 
   3  11   5       82.33       84.18     19.56 o 
   4  11   5        9.67       13.99     10.80 o 
   5  11   5      599.17      624.22     26.26 o 
   6  11   5      326.79      307.89     15.55 o 
  -6  12   5        7.55        6.56      4.28 o 
  -5  12   5       53.31       38.44     20.97 o 
  -4  12   5        0.01        3.43      4.35 o 
  -3  12   5      299.86      293.42      9.88 o 
  -2  12   5      552.91      549.72     14.28 o 
  -1  12   5      122.87      117.80     17.59 o 
   0  12   5       86.28       72.17     18.10 o 
   1  12   5       10.45       14.71      4.89 o 
   2  12   5        2.44        3.48      3.47 o 
   3  12   5       80.81       78.58     27.00 o 
   4  12   5     1591.24     1700.68     51.32 o 
   5  12   5      238.22      259.26     15.57 o 
  -5  13   5      132.85      120.40     16.80 o 
  -4  13   5       42.64       39.06     10.46 o 
  -3  13   5      263.84      254.01     16.55 o 
  -2  13   5      159.92      146.78     14.91 o 
  -1  13   5       16.23        9.60      5.49 o 
   0  13   5      276.72      263.44     17.59 o 
   1  13   5      200.26      183.12     11.18 o 
   2  13   5      612.66      654.95     19.70 o 
   3  13   5       94.22       79.70     21.55 o 
   4  13   5      198.44      206.14     19.32 o 
  -4  14   5      442.04      512.87     17.51 o 
  -3  14   5      378.24      371.54     16.30 o 
  -2  14   5       26.85       16.69      6.24 o 
  -1  14   5       24.68       22.17      6.19 o 
   0  14   5      139.16      121.01     23.97 o 
   1  14   5        0.00        0.51      2.41 o 
   2  14   5      121.32      103.26     11.91 o 
  -9   0   6      412.93      473.29     20.99 o 
  -8   0   6      501.05      507.57     25.95 o 
  -7   0   6        0.23        4.23      6.56 o 
  -6   0   6      727.28      704.45     14.29 o 
  -5   0   6     1607.46     1644.31     28.33 o 
  -4   0   6       77.97       91.50     19.24 o 
  -3   0   6     3024.32     3042.83     47.37 o 
  -2   0   6      347.69      326.35     13.55 o 
  -1   0   6       45.43       54.66     12.94 o 
   0   0   6      109.05      115.84     21.40 o 
   1   0   6     1411.73     1483.55     26.78 o 
   2   0   6        1.81       10.08      3.55 o 
   3   0   6      775.68      808.80     19.33 o 
   4   0   6      198.66      206.69     11.06 o 
   5   0   6     1169.16     1229.70     19.85 o 
   6   0   6      727.21      723.23     25.82 o 
   7   0   6      449.07      441.85     21.55 o 
   8   0   6        2.85        2.50      5.57 o 
  -9   1   6        6.35        3.74      4.63 o 
  -8   1   6      395.01      407.53     17.75 o 
  -7   1   6        1.07        2.65      1.86 o 
  -6   1   6       89.69       75.04     10.78 o 
  -5   1   6      545.00      559.22     10.77 o 
  -4   1   6       78.95       74.68      8.66 o 
  -3   1   6     4133.31     4255.69     49.54 o 
  -2   1   6      171.19      166.61     10.08 o 
  -1   1   6      455.53      449.21     12.64 o 
   0   1   6      168.82      166.39     11.37 o 
   1   1   6      111.81      121.40     19.79 o 
   2   1   6     1096.26     1102.36     27.75 o 
   3   1   6        6.45        8.10      4.25 o 
   4   1   6     3921.39     4036.27     45.23 o 
   5   1   6        7.47       13.28      3.41 o 
   6   1   6        2.03        2.03      5.39 o 
   7   1   6      628.17      630.49     31.57 o 
   8   1   6        9.28        8.30      8.77 o 
  -9   2   6      194.39      196.41     13.50 o 
  -8   2   6       85.12       76.51     10.42 o 
  -7   2   6      523.20      542.62     21.51 o 
  -6   2   6        1.40        3.19      1.76 o 
  -5   2   6      264.52      258.60      6.84 o 
  -4   2   6      398.33      384.30     10.67 o 
  -3   2   6      113.02      111.61      7.34 o 
  -2   2   6       81.51       97.31     13.83 o 
  -1   2   6      951.58      979.94     18.60 o 
   0   2   6       88.15       94.30     15.28 o 
   1   2   6      940.41      958.13     18.55 o 
   2   2   6      361.51      361.25     11.65 o 
   3   2   6      534.46      505.48     14.16 o 
   4   2   6      110.80      108.40     14.10 o 
   5   2   6      184.51      183.06     25.09 o 
   6   2   6       22.44       20.37      8.74 o 
   7   2   6       86.01       73.99     27.90 o 
   8   2   6       28.96       13.21      6.11 o 
  -9   3   6        7.50        6.40      6.06 o 
  -8   3   6      121.06       97.77     24.21 o 
  -7   3   6      618.42      657.41     13.05 o 
  -6   3   6       50.43       40.69      9.19 o 
  -5   3   6        9.36       10.66      2.80 o 
  -4   3   6      286.16      298.56      8.24 o 
  -3   3   6      323.18      282.83     10.61 o 
  -2   3   6       62.28       60.30     10.50 o 
  -1   3   6      773.84      753.45     14.71 o 
   0   3   6      910.17      919.79     16.54 o 
   1   3   6      185.20      197.26      8.87 o 
   2   3   6       66.23       74.70     13.15 o 
   3   3   6      219.91      211.83     21.74 o 
   4   3   6        2.25        6.15      2.90 o 
   5   3   6      660.61      630.04     27.45 o 
   6   3   6       55.68       56.22     14.77 o 
   7   3   6      105.28       99.31     19.25 o 
   8   3   6      458.61      484.62     16.14 o 
  -9   4   6        3.13        3.80      4.40 o 
  -8   4   6       74.90       60.10     21.84 o 
  -7   4   6      325.64      351.77     13.10 o 
  -6   4   6      365.73      343.54     11.89 o 
  -5   4   6      140.18      133.89      7.61 o 
  -4   4   6      170.96      155.23      6.73 o 
  -3   4   6      211.30      205.10      8.99 o 
  -2   4   6       17.07       15.43      3.22 o 
  -1   4   6     2042.25     2047.50     29.07 o 
   0   4   6      643.48      643.38     16.23 o 
   1   4   6      435.59      474.53     12.85 o 
   2   4   6        1.33        6.58      4.84 o 
   3   4   6       95.53      100.70     11.07 o 
   4   4   6      635.84      616.27     12.96 o 
   5   4   6      251.73      258.00     11.42 o 
   6   4   6       34.61       39.09     11.34 o 
   7   4   6       12.90       10.64      7.54 o 
   8   4   6      887.41      948.20     21.99 o 
  -9   5   6        2.17        6.87      7.99 o 
  -8   5   6       41.04       24.82      9.77 o 
  -7   5   6      801.03      823.98     17.26 o 
  -6   5   6       20.03       22.87      6.59 o 
  -5   5   6      535.36      558.69     10.06 o 
  -4   5   6        0.09        3.18      2.88 o 
  -3   5   6     2143.92     2260.87     39.52 o 
  -2   5   6        4.30        8.48      3.71 o 
  -1   5   6      512.19      506.78     12.00 o 
   0   5   6     1046.45     1042.93     21.25 o 
   1   5   6       44.67       42.87      8.18 o 
   2   5   6     2408.20     2418.43     30.13 o 
   3   5   6       45.73       48.34      8.21 o 
   4   5   6     1657.37     1675.44     30.09 o 
   5   5   6        0.00        6.87      9.03 o 
   6   5   6      465.92      444.64     15.74 o 
   7   5   6      347.27      340.90     16.09 o 
  -8   6   6      171.88      170.26     10.10 o 
  -7   6   6        0.43        4.94      3.10 o 
  -6   6   6      163.04      185.76     10.34 o 
  -5   6   6      385.56      385.40      9.40 o 
  -4   6   6      289.85      280.89     13.79 o 
  -3   6   6     1707.85     1751.24     24.91 o 
  -2   6   6       30.49       29.38      7.57 o 
  -1   6   6        0.52        2.03      2.92 o 
   0   6   6      757.49      752.63     15.12 o 
   1   6   6     1464.51     1523.97     22.83 o 
   2   6   6        9.06       12.63      4.77 o 
   3   6   6      597.67      605.73     12.13 o 
   4   6   6       12.36        7.29      5.74 o 
   5   6   6      251.76      259.56     24.57 o 
   6   6   6      451.66      434.14     17.89 o 
   7   6   6     1134.50     1139.58     30.75 o 
  -8   7   6        8.63        6.15      2.92 o 
  -7   7   6      187.95      182.50     10.55 o 
  -6   7   6      326.76      328.49     14.07 o 
  -5   7   6        1.40        2.92      3.61 o 
  -4   7   6        1.41        2.71      2.25 o 
  -3   7   6       64.14       71.02     13.03 o 
  -2   7   6      657.91      666.88     25.05 o 
  -1   7   6       92.43       89.38      8.95 o 
   0   7   6       74.07       77.40     12.05 o 
   1   7   6      142.92      134.08     16.45 o 
   2   7   6       85.58       92.08     15.56 o 
   3   7   6      243.40      229.02      7.75 o 
   4   7   6      227.68      218.47     20.12 o 
   5   7   6      156.63      150.30     34.00 o 
   6   7   6      306.67      283.71     18.91 o 
   7   7   6       61.51       44.87     21.21 o 
  -8   8   6       97.29       72.82     16.67 o 
  -7   8   6      439.62      435.81     11.89 o 
  -6   8   6      162.55      138.21     18.68 o 
  -5   8   6       85.37       68.02     23.11 o 
  -4   8   6       11.33        8.79      3.43 o 
  -3   8   6      418.58      415.83     12.75 o 
  -2   8   6       77.33       63.80     10.58 o 
  -1   8   6       37.82       44.98      9.01 o 
   0   8   6      292.99      268.10      9.05 o 
   1   8   6     2141.75     2219.19     24.24 o 
   2   8   6      114.70      113.26     10.16 o 
   3   8   6      165.83      139.23      9.96 o 
   4   8   6        8.34       12.83      5.62 o 
   5   8   6       15.52       14.03      6.56 o 
   6   8   6      234.75      247.56     20.56 o 
  -7   9   6      959.00      956.77     33.25 o 
  -6   9   6       61.70       48.84     16.03 o 
  -5   9   6      417.82      427.80     26.17 o 
  -4   9   6       22.67       23.83      9.22 o 
  -3   9   6      502.32      519.51     28.43 o 
  -2   9   6        5.04        8.45      3.74 o 
  -1   9   6      111.03      111.38      9.42 o 
   0   9   6     2546.42     2602.84     29.82 o 
   1   9   6      254.95      256.77     14.64 o 
   2   9   6       37.77       34.30      9.30 o 
   3   9   6       51.71       58.31     16.79 o 
   4   9   6     1239.93     1308.11     60.07 o 
   5   9   6       47.38       36.66      9.81 o 
   6   9   6      137.20       84.05     29.63 o 
  -7  10   6      640.00      681.50     35.39 o 
  -6  10   6      949.69      979.67     28.22 o 
  -5  10   6        1.80        5.86      4.95 o 
  -4  10   6       26.41       28.23      8.66 o 
  -3  10   6       59.84       53.42     14.73 o 
  -2  10   6      280.70      271.98     16.84 o 
  -1  10   6      320.93      333.84     10.30 o 
   0  10   6      224.01      190.75     10.63 o 
   1  10   6      334.31      324.20     10.78 o 
   2  10   6       47.22       37.15     11.26 o 
   3  10   6      192.94      198.49     19.93 o 
   4  10   6       73.43       50.32     21.32 o 
   5  10   6      823.92      834.97     25.95 o 
  -6  11   6        5.65        5.25      4.40 o 
  -5  11   6       34.20       35.02     11.06 o 
  -4  11   6     1049.41     1181.39     44.33 o 
  -3  11   6       10.39        9.51      5.25 o 
  -2  11   6        7.45       10.64      3.33 o 
  -1  11   6        1.52        2.42      2.25 o 
   0  11   6        8.12        9.62      3.63 o 
   1  11   6       14.23       13.82      5.36 o 
   2  11   6        1.97        5.29      3.31 o 
   3  11   6      130.12      110.48     32.94 o 
   4  11   6       59.44       55.68     16.65 o 
  -5  12   6      158.60      179.72     24.83 o 
  -4  12   6        1.35        6.57      4.12 o 
  -3  12   6       28.35       24.61     10.41 o 
  -2  12   6       67.49       52.34     16.29 o 
  -1  12   6      100.16       64.37     20.11 o 
   0  12   6      169.16      149.51     14.47 o 
   1  12   6      442.80      434.14     13.43 o 
   2  12   6        0.02        5.53      4.43 o 
   3  12   6      105.58       69.03     26.65 o 
  -3  13   6      249.17      243.19     12.47 o 
  -2  13   6      335.99      314.46     24.19 o 
  -1  13   6      116.25       92.55     17.50 o 
   0  13   6       10.12        7.57      4.36 o 
   1  13   6      162.59      159.35     11.65 o 
   2  13   6      282.70      289.48     13.58 o 
  -8   1   7      131.44      104.46     28.97 o 
  -7   1   7      799.21      811.99     27.90 o 
  -6   1   7       40.30       47.86     10.85 o 
  -5   1   7       74.24       76.69      6.94 o 
  -4   1   7        0.08        0.69      1.52 o 
  -3   1   7      452.22      447.46     13.20 o 
  -2   1   7      622.54      626.46     13.00 o 
  -1   1   7      539.53      534.20     11.11 o 
   0   1   7      222.53      236.92     10.01 o 
   1   1   7      132.15      139.72     20.46 o 
   2   1   7      650.70      658.09     21.93 o 
   3   1   7       12.51       15.67      4.56 o 
   4   1   7      211.46      213.51      9.22 o 
   5   1   7      877.92      911.06     19.02 o 
   6   1   7      239.73      218.55     20.14 o 
   7   1   7       10.16        7.93      5.99 o 
  -8   2   7       51.10       51.97     16.70 o 
  -7   2   7      346.86      344.13     26.67 o 
  -6   2   7      109.98      124.94     23.90 o 
  -5   2   7      527.59      520.05     10.34 o 
  -4   2   7      338.33      332.40      8.64 o 
  -3   2   7      285.33      259.80     18.79 o 
  -2   2   7        9.77       13.23      3.51 o 
  -1   2   7       68.42       76.20     12.55 o 
   0   2   7       69.82       66.77     12.48 o 
   1   2   7      191.83      201.17     14.85 o 
   2   2   7      828.24      835.33     14.67 o 
   3   2   7       93.37       99.57     10.51 o 
   4   2   7      114.61      103.31      8.24 o 
   5   2   7        0.20        4.57      7.21 o 
   6   2   7       25.39       15.78      9.07 o 
   7   2   7      239.09      240.06     12.23 o 
  -8   3   7       10.87        8.51      6.80 o 
  -7   3   7       23.44       20.45      5.96 o 
  -6   3   7       31.19       25.39      8.57 o 
  -5   3   7      203.28      205.46      8.31 o 
  -4   3   7      557.04      615.01     11.59 o 
  -3   3   7      401.57      431.55     10.21 o 
  -2   3   7      217.53      235.96     15.50 o 
  -1   3   7       41.78       42.98     10.91 o 
   0   3   7     1319.17     1392.87     21.78 o 
   1   3   7      349.01      342.10     10.76 o 
   2   3   7        0.87        3.89      3.28 o 
   3   3   7     1352.45     1456.23     30.62 o 
   4   3   7       87.87       74.36      9.75 o 
   5   3   7      305.38      274.37     25.31 o 
   6   3   7      245.50      233.84     15.44 o 
   7   3   7      855.36      859.68     30.49 o 
  -8   4   7       31.63       23.52      8.92 o 
  -7   4   7       27.21       17.58      5.79 o 
  -6   4   7      181.98      182.31     10.90 o 
  -5   4   7       47.34       39.79      9.33 o 
  -4   4   7       59.26       70.59     11.53 o 
  -3   4   7        0.76        3.08      3.04 o 
  -2   4   7        6.92        9.65      3.58 o 
  -1   4   7      358.59      354.11     11.89 o 
   0   4   7      240.90      255.44     10.36 o 
   1   4   7      151.36      153.33     13.04 o 
   2   4   7       93.01       91.53     16.84 o 
   3   4   7      307.01      300.71      9.18 o 
   4   4   7      141.48      148.25     35.93 o 
   5   4   7       31.72       23.88     10.20 o 
   6   4   7      198.52      179.28     25.72 o 
  -8   5   7       37.96       31.40     16.26 o 
  -7   5   7       48.87       39.36     13.16 o 
  -6   5   7       55.73       47.83     14.30 o 
  -5   5   7      477.31      479.11     25.01 o 
  -4   5   7       14.15       21.25      5.26 o 
  -3   5   7        0.19        2.65      2.96 o 
  -2   5   7        0.00        3.62      3.90 o 
  -1   5   7      269.12      293.24      9.39 o 
   0   5   7      448.84      439.69     21.95 o 
   1   5   7       94.61       89.42     11.30 o 
   2   5   7        2.03        3.82      2.29 o 
   3   5   7      437.34      434.44     11.72 o 
   4   5   7      494.60      513.08     19.35 o 
   5   5   7       40.28       30.30     15.54 o 
   6   5   7        4.63        9.24      5.48 o 
  -7   6   7      117.72       87.55     22.44 o 
  -6   6   7        2.94        4.23      3.00 o 
  -5   6   7       41.09       28.14      6.89 o 
  -4   6   7       58.45       54.42     12.96 o 
  -3   6   7      107.69      102.06     11.88 o 
  -2   6   7        2.12        4.13      2.28 o 
  -1   6   7        5.16        9.20      4.44 o 
   0   6   7      660.53      644.15     15.03 o 
   1   6   7      136.17      136.85     11.52 o 
   2   6   7      204.52      189.36     14.43 o 
   3   6   7       37.69       34.16     10.54 o 
   4   6   7       81.19       76.11     25.99 o 
   5   6   7       94.85       56.01     36.06 o 
   6   6   7        2.54        5.60      5.18 o 
  -7   7   7      556.40      577.47     15.43 o 
  -6   7   7       87.07       82.53     10.14 o 
  -5   7   7       37.33       32.27     11.72 o 
  -4   7   7        3.83        3.55      2.58 o 
  -3   7   7      106.88       86.94     16.90 o 
  -2   7   7     1195.24     1197.74     20.59 o 
  -1   7   7      748.53      755.54     14.60 o 
   0   7   7      217.65      203.66      9.66 o 
   1   7   7      315.00      321.43     14.43 o 
   2   7   7       99.62       95.58     12.50 o 
   3   7   7       86.46       87.40     24.12 o 
   4   7   7      283.01      282.05     17.16 o 
   5   7   7     1602.97     1735.47     36.28 o 
  -6   8   7       53.15       47.27     14.30 o 
  -5   8   7      294.15      277.88     14.99 o 
  -4   8   7      689.96      727.12     19.29 o 
  -3   8   7       17.55       19.32      5.19 o 
  -2   8   7       30.06       26.22      7.25 o 
  -1   8   7      235.57      232.69     10.88 o 
   0   8   7      159.90      145.17     17.36 o 
   1   8   7      635.19      654.75     16.56 o 
   2   8   7      137.86      130.47      9.69 o 
   3   8   7       10.33       11.71      5.01 o 
   4   8   7       48.71       39.80     16.81 o 
   5   8   7      194.18      177.69     25.98 o 
  -6   9   7      513.78      538.33     14.26 o 
  -5   9   7      161.13      132.72     17.80 o 
  -4   9   7       14.81       12.94      5.98 o 
  -3   9   7      591.74      638.64     30.75 o 
  -2   9   7        0.04        5.51      4.22 o 
  -1   9   7       92.69      109.61     13.69 o 
   0   9   7      256.36      263.72     11.96 o 
   1   9   7      720.28      750.89     17.09 o 
   2   9   7      188.19      171.38     11.51 o 
   3   9   7       14.05        7.86      5.67 o 
   4   9   7        0.01        2.84      4.42 o 
  -5  10   7       15.55        7.08      5.85 o 
  -4  10   7       15.68        9.44      5.07 o 
  -3  10   7       15.93       20.41      6.63 o 
  -2  10   7      290.76      275.83     11.38 o 
  -1  10   7      353.80      340.37     10.91 o 
   0  10   7      109.41       86.63     16.20 o 
   1  10   7       11.08        3.67      2.77 o 
   2  10   7      554.54      537.58     21.35 o 
   3  10   7        2.91        2.57      4.99 o 
  -4  11   7      511.92      526.81     20.91 o 
  -3  11   7      171.12      145.78     18.96 o 
  -2  11   7      117.72       94.39     15.94 o 
  -1  11   7      161.15      143.17     12.89 o 
   0  11   7       62.18       46.13     16.64 o 
   1  11   7        1.74        3.92      2.53 o 
   2  11   7       16.51       13.00      7.55 o 
  -2  12   7      182.07      174.43      9.88 o 
  -1  12   7       26.32       20.73     10.39 o 
   0  12   7       31.26       24.71     10.67 o 
  -7   0   8        6.42        8.72      6.22 o 
  -6   0   8        9.50       10.97     10.15 o 
  -5   0   8       12.06       16.53      9.89 o 
  -4   0   8     4458.26     4461.14     79.03 o 
  -3   0   8      256.54      255.06     13.85 o 
  -2   0   8      108.38       90.12     27.68 o 
  -1   0   8       51.81       50.54     14.06 o 
   0   0   8     1160.87     1167.82     22.99 o 
   1   0   8       68.18       65.97     19.84 o 
   2   0   8      153.68      181.22     26.95 o 
   3   0   8     3202.80     3536.09    108.22 o 
   4   0   8      256.09      244.82     13.18 o 
   5   0   8       67.94       59.29     29.97 o 
  -7   1   8       80.60       56.74     23.51 o 
  -6   1   8      455.65      470.25     14.28 o 
  -5   1   8      187.77      162.48      9.77 o 
  -4   1   8      120.56      133.70      7.03 o 
  -3   1   8       63.22       38.13      6.59 o 
  -2   1   8       40.70       39.63      8.83 o 
  -1   1   8       21.55       29.64      6.56 o 
   0   1   8        0.50        5.20      4.03 o 
   1   1   8      679.40      694.54     13.77 o 
   2   1   8       26.41       22.90      6.33 o 
   3   1   8     1243.46     1326.31     21.15 o 
   4   1   8      115.53       97.03     17.20 o 
   5   1   8       79.01       66.33     26.08 o 
  -7   2   8      101.75      124.52     25.24 o 
  -6   2   8       37.39       29.22      9.47 o 
  -5   2   8      260.79      239.76     10.26 o 
  -4   2   8      128.24      118.54     12.65 o 
  -3   2   8      107.32      100.71     12.10 o 
  -2   2   8      123.98      137.90     10.27 o 
  -1   2   8      122.22      136.24     14.29 o 
   0   2   8      456.35      466.20     10.66 o 
   1   2   8      229.90      243.57     13.76 o 
   2   2   8        4.99        5.43      2.88 o 
   3   2   8      160.57      146.13     11.51 o 
   4   2   8      183.30      202.25     10.67 o 
   5   2   8       71.13       49.23     22.10 o 
  -7   3   8      150.97      115.20     22.48 o 
  -6   3   8      159.19      158.05      8.87 o 
  -5   3   8        4.71        3.28      2.28 o 
  -4   3   8       43.55       35.22      8.22 o 
  -3   3   8        4.31        6.54      4.01 o 
  -2   3   8       90.05       77.22     15.47 o 
  -1   3   8      500.47      514.99     12.82 o 
   0   3   8       49.26       41.34      7.98 o 
   1   3   8        5.85        7.16      3.08 o 
   2   3   8        6.38        6.80      4.25 o 
   3   3   8      106.98      126.82      9.51 o 
   4   3   8        6.00        4.09      5.79 o 
   5   3   8       42.54       25.24     11.16 o 
  -7   4   8      390.35      382.63     21.87 o 
  -6   4   8      207.61      219.22     11.07 o 
  -5   4   8       46.41       37.59     11.68 o 
  -4   4   8      191.40      181.04     11.15 o 
  -3   4   8       54.24       46.33      9.57 o 
  -2   4   8      731.08      796.75     14.75 o 
  -1   4   8       31.99       28.24      8.62 o 
   0   4   8      246.13      227.19     10.28 o 
   1   4   8      347.32      361.33     13.93 o 
   2   4   8      163.21      167.79      8.89 o 
   3   4   8      242.98      228.09     20.99 o 
   4   4   8      118.34      126.28     13.95 o 
   5   4   8      804.43      850.05     25.05 o 
  -6   5   8      102.28      114.37     13.05 o 
  -5   5   8       15.49       10.83      5.32 o 
  -4   5   8      269.25      277.12      9.28 o 
  -3   5   8        2.43        8.76      3.15 o 
  -2   5   8        4.42        6.45      4.40 o 
  -1   5   8      713.60      744.69     19.64 o 
   0   5   8      113.06       94.91     18.65 o 
   1   5   8      477.31      505.09     17.44 o 
   2   5   8        0.04        3.77      2.76 o 
   3   5   8      163.71      166.34     28.95 o 
   4   5   8       29.45       22.89      9.24 o 
  -6   6   8      145.12      138.85     18.69 o 
  -5   6   8       57.92       46.15     13.30 o 
  -4   6   8      839.92      877.97     15.12 o 
  -3   6   8      408.68      404.64     12.62 o 
  -2   6   8       10.21       10.28      3.94 o 
  -1   6   8       20.94       19.95      6.25 o 
   0   6   8       86.31       79.70     20.92 o 
   1   6   8        9.03        9.45      5.69 o 
   2   6   8      657.44      675.38     16.76 o 
   3   6   8      892.59      960.88     29.57 o 
   4   6   8       60.59       38.69     17.97 o 
  -5   7   8        0.02        3.77      3.15 o 
  -4   7   8       10.14        7.38      7.21 o 
  -3   7   8      359.85      369.50     20.25 o 
  -2   7   8       11.18       10.17      4.51 o 
  -1   7   8       16.82       15.25      5.86 o 
   0   7   8      237.05      255.56      9.88 o 
   1   7   8        1.74        3.26      2.57 o 
   2   7   8        6.62        6.84      4.88 o 
   3   7   8       29.62       18.62      9.07 o 
  -5   8   8      150.88      111.49     26.77 o 
  -4   8   8       53.30       42.52     18.11 o 
  -3   8   8        0.62        3.89      3.56 o 
  -2   8   8       90.60       84.20     18.27 o 
  -1   8   8      603.47      644.21     14.58 o 
   0   8   8      893.95      866.46     19.32 o 
   1   8   8        2.27        4.73      4.04 o 
   2   8   8       30.01       20.12     18.83 o 
   3   8   8      361.82      382.02     18.89 o 
  -3   9   8       19.74       12.17      8.37 o 
  -2   9   8       95.88       82.18     16.89 o 
  -1   9   8     1297.28     1337.09     40.14 o 
   0   9   8      222.87      172.83     14.81 o 
   1   9   8        0.26        5.25      3.29 o 
   2   9   8       18.57       17.38      8.07 o 
  -1  10   8      103.31      123.86     20.08 o 
  -5   1   9      513.60      560.60     12.83 o 
  -4   1   9        0.71        2.22      2.66 o 
  -3   1   9       25.97       27.59      8.01 o 
  -2   1   9      172.70      185.68     23.16 o 
  -1   1   9      127.70      113.19     21.90 o 
   0   1   9      221.65      262.46      9.63 o 
   1   1   9       21.75       13.18      6.41 o 
   2   1   9        9.59       12.42      4.46 o 
   3   1   9       16.85        6.63      3.68 o 
  -5   2   9        7.22        6.51      4.78 o 
  -4   2   9        3.88        3.28      3.15 o 
  -3   2   9      362.38      396.77     11.07 o 
  -2   2   9      107.36      102.17     14.98 o 
  -1   2   9      385.20      415.51     11.14 o 
   0   2   9       64.08       58.60     17.02 o 
   1   2   9      517.52      541.56     12.48 o 
   2   2   9       14.42       12.71      4.31 o 
   3   2   9       28.40       21.82      6.00 o 
  -5   3   9      144.15      120.20     22.71 o 
  -4   3   9      255.33      265.91      9.24 o 
  -3   3   9      252.07      291.60      9.26 o 
  -2   3   9       97.11       95.75      8.21 o 
  -1   3   9        1.09        5.72      3.49 o 
   0   3   9       30.88       23.88      5.81 o 
   1   3   9        1.13        4.69      4.21 o 
   2   3   9      711.00      720.94     41.69 o 
   3   3   9      323.89      341.85     13.52 o 
  -4   4   9        0.35        1.68      2.36 o 
  -3   4   9       18.57       19.62      7.23 o 
  -2   4   9        7.16        7.30      3.80 o 
  -1   4   9       73.78       68.75     14.50 o 
   0   4   9       79.15       75.52     14.93 o 
   1   4   9        1.18        3.04      2.26 o 
   2   4   9        3.16        1.31      4.51 o 
  -4   5   9       93.22       77.22     18.98 o 
  -3   5   9       65.31       50.35     15.85 o 
  -2   5   9      142.62      149.85     12.62 o 
  -1   5   9       48.22       38.69     12.44 o 
   0   5   9       41.47       28.79      8.63 o 
   1   5   9      105.42       94.78     19.65 o 
   2   5   9       52.45       41.38     11.28 o 
  -3   6   9       99.38       76.13     17.12 o 
  -2   6   9        0.49        3.39      2.86 o 
  -1   6   9      228.86      229.25     12.13 o 
   0   6   9        2.41        5.16      4.99 o 
   1   6   9        6.73        5.18      4.41 o 
                                                 
